# Supplementary material for: ADAMTS4-specific MR probe to assess aortic aneurysms in vivo using synthetic peptide libraries
Source: Nat Commun. 2022 May 23;13:2867. doi: 10.1038/s41467-022-30464-8 (PMC9126943; doi:10.1038/s41467-022-30464-8)
Supplement: Supplementary file 6 — Source Data [file 41467_2022_30464_MOESM6_ESM.xlsx]

## Sheet: Figure 2b
ADAMTS4-specific peptide																							Negative control peptide
Dose Response Curve	Dose Response Curve	Dose Response Curve		Shifted Dose Response Curve of Experiment	Shifted Dose Response Curve of Experiment 20 (#20)		Shifted Dose Response Curve of Experiment	Shifted Dose Response Curve of Experiment 24 (#24)		Shifted Dose Response Curve of Experiment	Shifted Dose Response Curve of Experiment 30 (#30)		Fraction bound [-] Response Curve	Dose Response Curve	Dose Response Curve		Fit values	Dose Response Curve	Dose Response Curve				Dose Response Curve	Dose Response Curve	Dose Response Curve		Shifted Dose Response Curve of Experiment	Shifted Dose Response Curve of Experiment 13 (#13)		Shifted Dose Response Curve of 10% fuer vergleich	Shifted Dose Response Curve of 10% fuer vergleich (#12)		Shifted Dose Response Curve of 10% fuer Vergleich	Shifted Dose Response Curve of 10% fuer Vergleich (#09)		Fraction bound [-] Response Curve	Dose Response Curve	Dose Response Curve
Ligand Concentration [M]	Fnorm [‰]	Error Value		Ligand Concentration [M]	Fnorm [‰]		Ligand Concentration [M]	Fnorm [‰]		Ligand Concentration [M]	Fnorm [‰]		Ligand Concentration [M]	Fnorm [‰]	Error Value		Ligand Concentration [M]	Fnorm [‰]					Ligand Concentration [M]	Fnorm [‰]	Error Value		Ligand Concentration [M]	Fnorm [‰]		Ligand Concentration [M]	Fnorm [‰]		Ligand Concentration [M]	Fnorm [‰]		Ligand Concentration [M]	Fnorm [‰]	Error Value
2.38e-06	2834.1	110.372		2.38e-06	2961.39		2.38e-06	2775.78		2.38e-06	2765.11		2.38e-06	1.0328	0.0634		2.22062e-06	0.97734					2.38e-06	10623.8	185.53		2.38e-06	10492.6		2.38e-06	10755					2.38e-06	0.06953	0.01746
1.19e-06	2720.27	192.913		1.19e-06	2940.23		1.19e-06	2579.8		1.19e-06	2640.79		1.19e-06	0.96742	0.11081		2.07191e-06	0.97575					1.19e-06	9565.49	1022.81		1.19e-06	8954.72		1.19e-06	8995.45		1.19e-06	10746.3		1.19e-06	-0.03702	0.10693
5.95e-07	2446.28	102.848		5.95e-07	2549.14		5.95e-07	2446.25		5.95e-07	2343.44		5.95e-07	0.81004	0.05907		1.93316e-06	0.97406					5.95e-07	9253.99	1111.71		5.95e-07	8647.04		5.95e-07	8577.87		5.95e-07	10537.1		5.95e-07	-0.06838	0.12013
2.975e-07	2355.93	105.019		2.975e-07	2353.41		2.975e-07	2462.19		2.975e-07	2252.19		2.975e-07	0.75814	0.06032		1.8037e-06	0.97224					2.975e-07	9655.48	798.274		2.975e-07	9416.44		2.975e-07	9004.03		2.975e-07	10546		2.975e-07	-0.02796	0.08268
1.4875e-07	2097.24	138.891		1.4875e-07	2256.4		1.4875e-07	2000.58		1.4875e-07	2034.75		1.4875e-07	0.60956	0.07978		1.68291e-06	0.97031					1.4875e-07	10203.5	1323.72		1.4875e-07	10104		1.4875e-07	11574.1		1.4875e-07	8932.33		1.4875e-07	0.02721	0.12973
7.4375e-08	2013.95	58.0299		7.4375e-08	2077.55		7.4375e-08	2000.42		7.4375e-08	1963.88		7.4375e-08	0.56172	0.03333		1.57021e-06	0.96824					7.4375e-08	9138.26	540.323		7.4375e-08	8756.19					7.4375e-08	9520.32		7.4375e-08	-0.08003	0.05913
3.71875e-08	1821.7	189.453		3.71875e-08	2040.33		3.71875e-08	1718.89		3.71875e-08	1705.88		3.71875e-08	0.45129	0.10882		1.46506e-06	0.96603					3.71875e-08	9564.13	773.887		3.71875e-08	10139.8		3.71875e-08	9868.19		3.71875e-08	8684.39		3.71875e-08	-0.03715	0.08092
1.85938e-08	1585.44	71.1798		1.85938e-08	1591.46		1.85938e-08	1653.42		1.85938e-08	1511.45		1.85938e-08	0.31559	0.04088		1.36695e-06	0.96368					1.85938e-08	9498.96	960.256		1.85938e-08	10088.9		1.85938e-08	10017		1.85938e-08	8390.93		1.85938e-08	-0.04371	0.10109
9.29688e-09	1548.78	51.2702		9.29688e-09	1490.45		9.29688e-09	1586.7		9.29688e-09	1569.18		9.29688e-09	0.29453	0.02945		1.27541e-06	0.96117					9.29688e-09	10391.2	138.527		9.29688e-09	10489.2		9.29688e-09	10293.3					9.29688e-09	0.04611	0.01333
4.64844e-09	1437.24	36.6025		4.64844e-09	1404.09		4.64844e-09	1431.12		4.64844e-09	1476.52		4.64844e-09	0.23047	0.02102		1.19e-06	0.95849					4.64844e-09	9540.07	1239.34		4.64844e-09	10266		4.64844e-09	10245.2		4.64844e-09	8109.06		4.64844e-09	-0.03957	0.12991
2.32422e-09	1173.11	94.2468		2.32422e-09	1106.47		2.32422e-09	1239.75					2.32422e-09	0.07875	0.05413		1.11031e-06	0.95564					2.32422e-09	9367.25	283.878		2.32422e-09	9384.32		2.32422e-09	9075.23		2.32422e-09	9642.21		2.32422e-09	-0.05697	0.03031
1.16211e-09	993.332	211.384		1.16211e-09	770.615		1.16211e-09	1018.2		1.16211e-09	1191.18		1.16211e-09	-0.02451	0.12142		1.03596e-06	0.95259					1.16211e-09	10845.1	304.872					1.16211e-09	11060.7		1.16211e-09	10629.5		1.16211e-09	0.09181	0.02811
5.81055e-10	1101.58	126.225		5.81055e-10	955.827		5.81055e-10	1173.74		5.81055e-10	1175.16		5.81055e-10	0.03767	0.0725		9.66581e-07	0.94936					5.81055e-10	10328.7	261.212		5.81055e-10	10537.1		5.81055e-10	10413.3		5.81055e-10	10035.7		5.81055e-10	0.03982	0.02529
2.90527e-10	1089.61	32.3823		2.90527e-10	1054.39		2.90527e-10	1118.1		2.90527e-10	1096.34		2.90527e-10	0.03079	0.0186		9.01852e-07	0.94591					2.90527e-10	9753.11	310.071		2.90527e-10	9803.18		2.90527e-10	9421.05		2.90527e-10	10035.1		2.90527e-10	-0.01813	0.03179
1.45264e-10	936.713	144.484		1.45264e-10	778.509		1.45264e-10	969.944		1.45264e-10	1061.69		1.45264e-10	-0.05703	0.08299		8.41457e-07	0.94224					1.45264e-10	10218.5	1176.71		1.45264e-10	9856.66		1.45264e-10	9265.14		1.45264e-10	11533.6		1.45264e-10	0.02872	0.11516
7.2632e-11	926.865	135.736		7.2632e-11	784.914		7.2632e-11	940.292		7.2632e-11	1055.39		7.2632e-11	-0.06269	0.07796		7.85107e-07	0.93833					7.2632e-11	10983.3	301.898		7.2632e-11	11075.7		7.2632e-11	11228.2		7.2632e-11	10646		7.2632e-11	0.10572	0.02749
																	7.32531e-07	0.93418
																	6.83476e-07	0.92978
																	6.37705e-07	0.92509
																	5.95e-07	0.92013
																	5.55155e-07	0.91486
																	5.17978e-07	0.90927
																	4.8329e-07	0.90336
																	4.50926e-07	0.8971
																	4.20729e-07	0.89049
																	3.92554e-07	0.8835
																	3.66266e-07	0.87613
																	3.41738e-07	0.86836
																	3.18853e-07	0.86017
																	2.975e-07	0.85157
																	2.77577e-07	0.84252
																	2.58989e-07	0.83303
																	2.41645e-07	0.82308
																	2.25463e-07	0.81267
																	2.10364e-07	0.80178
																	1.96277e-07	0.79043
																	1.83133e-07	0.7786
																	1.70869e-07	0.76629
																	1.59426e-07	0.75351
																	1.4875e-07	0.74027
																	1.38789e-07	0.72656
																	1.29494e-07	0.71241
																	1.20823e-07	0.69783
																	1.12731e-07	0.68283
																	1.05182e-07	0.66744
																	9.81385e-08	0.65167
																	9.15664e-08	0.63556
																	8.54345e-08	0.61914
																	7.97132e-08	0.60244
																	7.43751e-08	0.58549
																	6.93944e-08	0.56834
																	6.47472e-08	0.55101
																	6.04113e-08	0.53357
																	5.63658e-08	0.51603
																	5.25911e-08	0.49846
																	4.90692e-08	0.48089
																	4.57832e-08	0.46337
																	4.27173e-08	0.44594
																	3.98566e-08	0.42865
																	3.71875e-08	0.41153
																	3.46972e-08	0.39462
																	3.23736e-08	0.37797
																	3.02057e-08	0.3616
																	2.81829e-08	0.34556
																	2.62956e-08	0.32986
																	2.45346e-08	0.31454
																	2.28916e-08	0.29961
																	2.13586e-08	0.28511
																	1.99283e-08	0.27104
																	1.85938e-08	0.25741
																	1.73486e-08	0.24425
																	1.61868e-08	0.23156
																	1.51028e-08	0.21934
																	1.40914e-08	0.20759
																	1.31478e-08	0.19632
																	1.22673e-08	0.18553
																	1.14458e-08	0.1752
																	1.06793e-08	0.16533
																	9.96416e-09	0.15591
																	9.29689e-09	0.14695
																	8.6743e-09	0.13841
																	8.09341e-09	0.1303
																	7.55142e-09	0.1226
																	7.04572e-09	0.11529
																	6.57389e-09	0.10837
																	6.13366e-09	0.10182
																	5.72291e-09	0.09562
																	5.33966e-09	0.08977
																	4.98208e-09	0.08424
																	4.64844e-09	0.07902
																	4.33715e-09	0.07411
																	4.04671e-09	0.06947
																	3.77571e-09	0.06511
																	3.52286e-09	0.061
																	3.28695e-09	0.05714
																	3.06683e-09	0.05351
																	2.86145e-09	0.05009
																	2.66983e-09	0.04689
																	2.49104e-09	0.04388
																	2.32422e-09	0.04105
																	2.16858e-09	0.03841
																	2.02335e-09	0.03592
																	1.88786e-09	0.03359
																	1.76143e-09	0.03141
																	1.64347e-09	0.02937
																	1.53341e-09	0.02745
																	1.43073e-09	0.02566
																	1.33492e-09	0.02398
																	1.24552e-09	0.02241
																	1.16211e-09	0.02093
																	1.08429e-09	0.01956
																	1.01168e-09	0.01827
																	9.43928e-10	0.01707
																	8.80716e-10	0.01594
																	8.21737e-10	0.01489
																	7.66708e-10	0.01391
																	7.15363e-10	0.01299
																	6.67458e-10	0.01213
																	6.2276e-10	0.01132
																	5.81056e-10	0.01057
																	5.42144e-10	0.00987
																	5.05838e-10	0.00922
																	4.71964e-10	0.0086
																	4.40358e-10	0.00803
																	4.10868e-10	0.0075
																	3.83354e-10	0.007
																	3.57682e-10	0.00653
																	3.33729e-10	0.0061
																	3.1138e-10	0.00569
																	2.90528e-10	0.00531
																	2.71072e-10	0.00496
																	2.52919e-10	0.00463
																	2.35982e-10	0.00432
																	2.20179e-10	0.00403
																	2.05434e-10	0.00376
																	1.91677e-10	0.00351
																	1.78841e-10	0.00328
																	1.66864e-10	0.00306
																	1.5569e-10	0.00285
																	1.45264e-10	0.00266
																	1.35536e-10	0.00249
																	1.2646e-10	0.00232
																	1.17991e-10	0.00216
																	1.1009e-10	0.00202
																	1.02717e-10	0.00188
																	9.58385e-11	0.00176
																	8.94205e-11	0.00164
																	8.34323e-11	0.00153
																	7.7845e-11	0.00143
																	7.2632e-11	0.00133

## Sheet: Figure 2e
Plasmastability
5 min					30 min					45 min					1 h					2 h					4 h					18 h					24 h
	Absorbance at 220 nm					Absorbance at 220 nm					Absorbance at 220 nm					Absorbance at 220 nm					Absorbance at 220 nm					Absorbance at 220 nm					Absorbance at 220 nm					Absorbance at 220 nm
Time [min]	5 min Probe	5 min Blank	(5 min Probe - 5 min Blank)		Time [min]	30 min Probe	30 min Blank	(30 min Probe - 30 min Blank)		Time [min]	5 min Probe	5 min Blank	(5 min Probe - 5 min Blank)		Time [min]	1 h Probe	1 h Blank	(1 h Probe - 1 h Blank)		Time [min]	2 h Probe	2 h Blank	(2 h Probe - 2 h Blank)		Time [min]	4 h Probe	4 h Blank	(4 h Probe - 4 h Blank)		Time [min]	18 h Probe	18 h Blank	(18 h Probe - 18 h Blank)		Time [min]	24 h Probe	24 h Blank	(24 h Probe - 24 h Blank)
0.00167	0.32295	0.04683	0.27612		0.000416667	0.33633	-0.20257	0.53889		0.000416667	-0.59988	0.3079	-0.90778		0.0002	-0.51377	0.32447	-0.83824		0.00103	0.93938	-0.23422	1.1736		0.000833333	0.43213	0.01326	0.41887		0.000833333	0.36762	0.27032	0.0973		0.000616667	-0.06455	-0.1657	0.10115
0.00333	0.28505	0.06958	0.21547		0.00208	0.35102	-0.21029	0.56131		0.00208	-0.58729	0.34262	-0.92991		0.00187	-0.56617	0.39219	-0.95836		0.0027	0.97176	-0.21079	1.18255		0.0025	0.43556	0.00705	0.42851		0.0025	0.36586	0.21604	0.14982		0.00228	-0.07846	-0.08266	0.00419
0.005	0.2185	0.11791	0.10059		0.00375	0.35809	-0.17641	0.5345		0.00375	-0.50211	0.34879	-0.8509		0.00353	-0.56796	0.49843	-1.06639		0.00437	0.98302	-0.17264	1.15566		0.00417	0.41608	0.00484	0.41124		0.00417	0.33779	0.22303	0.11477		0.00395	-0.05991	-0.02447	-0.03544
0.00667	0.18708	0.17217	0.01492		0.00542	0.36411	-0.11372	0.47783		0.00542	-0.39609	0.361	-0.75709		0.0052	-0.59677	0.59418	-1.19095		0.00603	0.95919	-0.11186	1.07105		0.00583	0.3489	0.03055	0.31834		0.00583	0.25693	0.26593	-0.00901		0.00562	0.00937	0.03723	-0.02787
0.00833	0.16817	0.20196	-0.03379		0.00708	0.3541	-0.06796	0.42206		0.00708	-0.32863	0.4274	-0.75603		0.00687	-0.62083	0.64759	-1.26842		0.0077	0.85897	-0.05741	0.91638		0.0075	0.25713	0.06414	0.19298		0.0075	0.1634	0.29717	-0.13377		0.00728	0.10838	0.07625	0.03213
0.01	0.11858	0.23044	-0.11186		0.00875	0.3388	-0.06922	0.40802		0.00875	-0.29296	0.50216	-0.79512		0.00853	-0.6428	0.6341	-1.2769		0.00937	0.72382	0.01657	0.70725		0.00917	0.172	0.11291	0.05908		0.00917	0.0823	0.32176	-0.23946		0.00895	0.2428	0.08895	0.15385
0.01167	0.04889	0.23669	-0.1878		0.01042	0.35939	-0.10349	0.46288		0.01042	-0.2835	0.52995	-0.81345		0.0102	-0.58647	0.58322	-1.16969		0.01103	0.62548	0.06872	0.55675		0.01083	0.10171	0.14511	-0.0434		0.01083	0.04024	0.36491	-0.32467		0.01062	0.32127	0.0569	0.26437
0.01333	0.03543	0.20832	-0.17288		0.01208	0.38815	-0.12928	0.51742		0.01208	-0.26295	0.52874	-0.79169		0.01187	-0.42401	0.47479	-0.89879		0.0127	0.60099	0.07777	0.52322		0.0125	0.08672	0.15328	-0.06656		0.0125	0.03914	0.39724	-0.3581		0.01228	0.32277	0.00361	0.31916
0.015	0.10972	0.16207	-0.05235		0.01375	0.4198	-0.15436	0.57416		0.01375	-0.2585	0.52563	-0.78413		0.01353	-0.24799	0.35132	-0.59931		0.01437	0.62407	0.04873	0.57533		0.01417	0.1618	0.1552	0.00661		0.01417	0.0947	0.37162	-0.27692		0.01395	0.26496	-0.04397	0.30894
0.01667	0.22273	0.13798	0.08474		0.01542	0.43312	-0.15341	0.58652		0.01542	-0.26733	0.54447	-0.8118		0.0152	-0.11825	0.28019	-0.39843		0.01603	0.66056	-0.0051	0.66566		0.01583	0.27715	0.158	0.11916		0.01583	0.19199	0.3182	-0.12621		0.01562	0.19007	-0.08418	0.27426
0.01833	0.26791	0.1544	0.11351		0.01708	0.42377	-0.12206	0.54583		0.01708	-0.26239	0.56791	-0.8303		0.01687	-0.06576	0.32029	-0.38604		0.0177	0.7199	-0.02325	0.74316		0.0175	0.33735	0.17298	0.16437		0.0175	0.26398	0.25945	0.00453		0.01728	0.11311	-0.09499	0.20811
0.02	0.26197	0.19506	0.06691		0.01875	0.39032	-0.05608	0.4464		0.01875	-0.26185	0.58334	-0.84519		0.01853	-0.0378	0.46589	-0.5037		0.01937	0.8307	-0.00404	0.83474		0.01917	0.31707	0.18917	0.1279		0.01917	0.29588	0.19152	0.10435		0.01895	0.01412	-0.07737	0.09149
0.02167	0.30185	0.23516	0.06668		0.02042	0.3217	0.01594	0.30576		0.02042	-0.27557	0.57056	-0.84613		0.0202	-0.05981	0.60622	-0.66604		0.02103	0.97061	0.05035	0.92026		0.02083	0.3018	0.21771	0.08409		0.02083	0.29973	0.11703	0.1827		0.02062	-0.06708	-0.03216	-0.03491
0.02333	0.35992	0.24835	0.11156		0.02208	0.26255	0.02091	0.24164		0.02208	-0.32569	0.53132	-0.85701		0.02187	-0.16342	0.67379	-0.83721		0.0227	1.05526	0.11001	0.94525		0.0225	0.32376	0.26064	0.06311		0.0225	0.28964	0.1077	0.18194		0.02228	-0.10145	0.03307	-0.13452
0.025	0.33804	0.23393	0.10411		0.02375	0.24554	-0.04144	0.28698		0.02375	-0.35182	0.50897	-0.86079		0.02353	-0.29906	0.65978	-0.95884		0.02437	1.06215	0.12198	0.94017		0.02417	0.31192	0.31223	-0.000312924		0.02417	0.24046	0.15062	0.08984		0.02395	-0.07593	0.09847	-0.1744
0.02667	0.25856	0.2065	0.05206		0.02542	0.25478	-0.13268	0.38746		0.02542	-0.35093	0.51431	-0.86524		0.0252	-0.36553	0.62952	-0.99505		0.02603	1.00373	0.06048	0.94324		0.02583	0.26484	0.3502	-0.08536		0.02583	0.20079	0.19697	0.00382		0.02562	-0.02141	0.12851	-0.14992
0.02833	0.2465	0.19608	0.05041		0.02708	0.2934	-0.19093	0.48432		0.02708	-0.31903	0.49216	-0.8112		0.02687	-0.36831	0.59532	-0.96364		0.0277	0.92292	-0.03491	0.95783		0.0275	0.25069	0.3451	-0.09441		0.0275	0.21438	0.23798	-0.0236		0.02728	0.02079	0.11162	-0.09082
0.03	0.30382	0.18397	0.11985		0.02875	0.34912	-0.18272	0.53184		0.02875	-0.25328	0.4189	-0.67218		0.02853	-0.35642	0.56223	-0.91865		0.02937	0.84143	-0.1067	0.94813		0.02917	0.30346	0.29657	0.00689		0.02917	0.2994	0.28973	0.00967		0.02895	0.058	0.06872	-0.01073
0.03167	0.32782	0.18708	0.14074		0.03042	0.43474	-0.14895	0.58369		0.03042	-0.1655	0.35074	-0.51624		0.0302	-0.3589	0.55496	-0.91387		0.03103	0.77481	-0.10787	0.88268		0.03083	0.35093	0.26295	0.08798		0.03083	0.36963	0.35647	0.01316		0.03062	0.10823	0.0373	0.07094
0.03333	0.31207	0.22709	0.08497		0.03208	0.49061	-0.06347	0.55408		0.03208	-0.08379	0.3292	-0.41299		0.03187	-0.36418	0.61279	-0.97697		0.0327	0.74379	-0.08263	0.82642		0.0325	0.29984	0.22186	0.07798		0.0325	0.39479	0.41446	-0.01967		0.03228	0.1514	0.02747	0.12393
0.035	0.32292	0.29545	0.02748		0.03375	0.48753	0.06231	0.42522		0.03375	-0.04498	0.33198	-0.37695		0.03353	-0.35202	0.71701	-1.06903		0.03437	0.73316	-0.07229	0.80545		0.03417	0.21826	0.13086	0.0874		0.03417	0.36086	0.48392	-0.12306		0.03395	0.17352	0.02795	0.14557
0.03667	0.30909	0.3618	-0.05271		0.03542	0.47192	0.1945	0.27741		0.03542	-0.02479	0.30057	-0.32536		0.0352	-0.34262	0.78506	-1.12768		0.03603	0.74103	-0.06513	0.80615		0.03583	0.18868	0.01997	0.16871		0.03583	0.28575	0.54351	-0.25776		0.03562	0.1737	0.0497	0.12401
0.03833	0.25626	0.39658	-0.14032		0.03708	0.46237	0.28004	0.18233		0.03708	-0.01005	0.26459	-0.27464		0.03687	-0.33545	0.7752	-1.11064		0.0377	0.76174	-0.05569	0.81743		0.0375	0.23574	-0.01679	0.25252		0.0375	0.2112	0.54464	-0.33344		0.03728	0.21299	0.09765	0.11534
0.04	0.17687	0.42631	-0.24945		0.03875	0.44717	0.28946	0.15771		0.03875	-0.01259	0.25265	-0.26524		0.03853	-0.33415	0.70579	-1.03994		0.03937	0.77981	-0.0765	0.85631		0.03917	0.30187	0.04088	0.26099		0.03917	0.15737	0.49444	-0.33707		0.03895	0.29064	0.13463	0.15601
0.04167	0.13163	0.42336	-0.29173		0.04042	0.37065	0.264	0.10665		0.04042	-0.0401	0.24491	-0.28501		0.0402	-0.31241	0.61764	-0.93005		0.04103	0.81979	-0.19074	1.01053		0.04083	0.34124	0.09615	0.24509		0.04083	0.16935	0.41496	-0.24561		0.04062	0.36836	0.12594	0.24242
0.04333	0.08848	0.39149	-0.30301		0.04208	0.26987	0.20282	0.06705		0.04208	-0.0636	0.20961	-0.27321		0.04187	-0.27356	0.52106	-0.79463		0.0427	0.88837	-0.31972	1.20809		0.0425	0.36338	0.11412	0.24926		0.0425	0.21641	0.32048	-0.10407		0.04228	0.45056	0.0858	0.36476
0.045	0.02335	0.37885	-0.3555		0.04375	0.21075	0.13366	0.07709		0.04375	-0.01807	0.1362	-0.15427		0.04353	-0.23774	0.41854	-0.65628		0.04437	0.98692	-0.36986	1.35678		0.04417	0.38282	0.11791	0.26491		0.04417	0.32311	0.22463	0.09848		0.04395	0.51523	0.06256	0.45267
0.04667	-0.00873	0.41145	-0.42018		0.04542	0.20046	0.0857	0.11475		0.04542	0.06661	0.06067	0.00594		0.0452	-0.21143	0.35033	-0.56175		0.04603	1.08444	-0.36196	1.4464		0.04583	0.41848	0.12133	0.29714		0.04583	0.44395	0.1543	0.28965		0.04562	0.55074	0.04767	0.50307
0.04833	-0.0148	0.50178	-0.51659		0.04708	0.21527	0.04968	0.16559		0.04708	0.11948	-0.00574	0.12522		0.04687	-0.21191	0.35554	-0.56745		0.0477	1.14176	-0.3345	1.47626		0.0475	0.43295	0.07033	0.36263		0.0475	0.52952	0.15239	0.37713		0.04728	0.5137	0.03222	0.48149
0.05	0.000201166	0.5833	-0.5831		0.04875	0.24439	0.00113	0.24325		0.04875	0.07555	-0.04585	0.1214		0.04853	-0.23177	0.41112	-0.64289		0.04937	1.14831	-0.31719	1.46551		0.04917	0.42364	-0.03834	0.46198		0.04917	0.55353	0.17863	0.37491		0.04895	0.41528	0.04146	0.37382
0.05167	-0.01877	0.65081	-0.66958		0.05042	0.32259	-0.06926	0.39185		0.05042	0.00495	-0.07438	0.07933		0.0502	-0.28604	0.43298	-0.71901		0.05103	1.07937	-0.28215	1.36152		0.05083	0.42021	-0.18493	0.60514		0.05083	0.55108	0.22346	0.32762		0.05062	0.32636	0.09105	0.2353
0.05333	-0.02951	0.67976	-0.70927		0.05208	0.45547	-0.10776	0.56323		0.05208	-0.02825	-0.08328	0.05503		0.05187	-0.36015	0.41723	-0.77739		0.0527	0.97521	-0.25497	1.23017		0.0525	0.47349	-0.29767	0.77116		0.0525	0.55099	0.25889	0.29211		0.05228	0.28007	0.14149	0.13859
0.055	0.02773	0.67642	-0.64869		0.05375	0.60795	-0.09186	0.6998		0.05375	-0.08592	-0.03964	-0.04628		0.05353	-0.44838	0.38872	-0.8371		0.05437	0.87415	-0.22467	1.09883		0.05417	0.53423	-0.34464	0.87887		0.05417	0.51372	0.24813	0.26559		0.05395	0.28713	0.17922	0.10791
0.05667	0.15184	0.65244	-0.5006		0.05542	0.71035	-0.06744	0.7778		0.05542	-0.16691	0.05475	-0.22165		0.0552	-0.53417	0.38685	-0.92102		0.05603	0.83487	-0.16081	0.99569		0.05583	0.54906	-0.35224	0.9013		0.05583	0.42335	0.19913	0.22422		0.05562	0.31999	0.21273	0.10727
0.05833	0.29059	0.5975	-0.3069		0.05708	0.72426	-0.05692	0.78118		0.05708	-0.23355	0.16514	-0.3987		0.05687	-0.57078	0.39593	-0.96671		0.0577	0.89318	-0.09477	0.98795		0.0575	0.54871	-0.34892	0.89762		0.0575	0.3188	0.11748	0.20131		0.05728	0.33947	0.23991	0.09956
0.06	0.39665	0.54592	-0.14926		0.05875	0.64765	-0.06434	0.71198		0.05875	-0.19827	0.23234	-0.43061		0.05853	-0.56736	0.38336	-0.95072		0.05937	1.02599	-0.02956	1.05555		0.05917	0.57124	-0.34472	0.91595		0.05917	0.24529	0.08891	0.15638		0.05895	0.34856	0.22314	0.12542
0.06167	0.49713	0.51904	-0.0219		0.06042	0.52363	-0.06532	0.58895		0.06042	-0.11622	0.25422	-0.37044		0.0602	-0.54842	0.41566	-0.96408		0.06103	1.17292	0.06895	1.10397		0.06083	0.59771	-0.28682	0.88453		0.06083	0.19187	0.09248	0.09938		0.06062	0.34063	0.15914	0.1815
0.06333	0.59026	0.56546	0.0248		0.06208	0.37249	-0.08147	0.45396		0.06208	-0.0742	0.24885	-0.32305		0.06187	-0.55899	0.51607	-1.07507		0.0627	1.27444	0.19445	1.07999		0.0625	0.60225	-0.22767	0.82991		0.0625	0.15987	0.10347	0.0564		0.06228	0.31801	0.08889	0.22912
0.065	0.61778	0.6484	-0.03062		0.06375	0.21834	-0.10215	0.32049		0.06375	-0.07731	0.21771	-0.29502		0.06353	-0.59491	0.6654	-1.26031		0.06437	1.32734	0.27438	1.05296		0.06417	0.60868	-0.20195	0.81063		0.06417	0.12308	0.09245	0.03063		0.06395	0.29395	0.0202	0.27375
0.06667	0.52269	0.72729	-0.2046		0.06542	0.0919	-0.09038	0.18227		0.06542	-0.11208	0.191	-0.30307		0.0652	-0.61409	0.78171	-1.3958		0.06603	1.3275	0.28042	1.04708		0.06583	0.62882	-0.20548	0.8343		0.06583	0.09772	0.07599	0.02173		0.06562	0.28509	-0.05051	0.3356
0.06833	0.34608	0.76703	-0.42095		0.06708	0.03185	-0.03619	0.06805		0.06708	-0.12705	0.19617	-0.32323		0.06687	-0.64003	0.81497	-1.45501		0.0677	1.28631	0.22601	1.0603		0.0675	0.58806	-0.17386	0.76192		0.0675	0.06963	0.10828	-0.03865		0.06728	0.32589	-0.13114	0.45703
0.07	0.19397	0.77627	-0.5823		0.06875	0.05728	0.04085	0.01643		0.06875	-0.10914	0.2491	-0.35824		0.06853	-0.68383	0.77993	-1.46376		0.06937	1.238	0.15811	1.07989		0.06917	0.49055	-0.10368	0.59423		0.06917	0.05246	0.16005	-0.10759		0.06895	0.4373	-0.18892	0.62622
0.07167	0.1003	0.74465	-0.64435		0.07042	0.11429	0.16095	-0.04666		0.07042	-0.07696	0.33578	-0.41275		0.0702	-0.71726	0.69761	-1.41487		0.07103	1.24916	0.0304	1.21877		0.07083	0.36556	-0.03545	0.40101		0.07083	0.05519	0.23706	-0.18186		0.07062	0.60486	-0.2106	0.81546
0.07333	0.05352	0.68571	-0.63219		0.07208	0.18407	0.3179	-0.13383		0.07208	-0.03493	0.42066	-0.45559		0.07187	-0.71394	0.58399	-1.29794		0.0727	1.30922	-0.14308	1.4523		0.0725	0.29498	0.0364	0.25858		0.0725	0.07352	0.342	-0.26848		0.07228	0.77348	-0.20013	0.97361
0.075	0.01381	0.60136	-0.58755		0.07375	0.23206	0.45738	-0.22532		0.07375	0.02579	0.47232	-0.44653		0.07353	-0.66218	0.46531	-1.12749		0.07437	1.38931	-0.30141	1.69072		0.07417	0.25398	0.11525	0.13874		0.07417	0.13437	0.48768	-0.35331		0.07395	0.88182	-0.19377	1.0756
0.07667	0.03706	0.49622	-0.45916		0.07542	0.26789	0.49807	-0.23018		0.07542	0.09345	0.46591	-0.37246		0.0752	-0.62869	0.35567	-0.98436		0.07603	1.44133	-0.39104	1.83237		0.07583	0.24838	0.189	0.05938		0.07583	0.215	0.64153	-0.42653		0.07562	0.89863	-0.19269	1.09132
0.07833	0.10031	0.39621	-0.29591		0.07708	0.29756	0.44116	-0.1436		0.07708	0.14009	0.40545	-0.26535		0.07687	-0.59072	0.30483	-0.89554		0.0777	1.47668	-0.39431	1.87099		0.0775	0.28536	0.21408	0.07128		0.0775	0.26666	0.73362	-0.46697		0.07728	0.81675	-0.177	0.99374
0.08	0.14549	0.2888	-0.14331		0.07875	0.30588	0.3485	-0.04262		0.07875	0.11361	0.34527	-0.23165		0.07853	-0.55349	0.30768	-0.86117		0.07937	1.47223	-0.39949	1.87173		0.07917	0.3514	0.20724	0.14416		0.07917	0.25996	0.76138	-0.50142		0.07895	0.64336	-0.15639	0.79975
0.08167	0.14313	0.19328	-0.05016		0.08042	0.33055	0.19311	0.13743		0.08042	0.04669	0.31637	-0.26969		0.0802	-0.53947	0.32549	-0.86496		0.08103	1.42984	-0.40666	1.8365		0.08083	0.46092	0.16821	0.29271		0.08083	0.21362	0.71163	-0.49801		0.08062	0.4224	-0.14098	0.56338
0.08333	0.13373	0.09626	0.03747		0.08208	0.34242	-0.00688	0.34931		0.08208	-0.04197	0.3134	-0.35537		0.08187	-0.5243	0.34928	-0.87359		0.0827	1.37395	-0.36032	1.73427		0.0825	0.5388	0.11099	0.4278		0.0825	0.18715	0.63315	-0.446		0.08228	0.23077	-0.14058	0.37134
0.085	0.18983	0.03716	0.15266		0.08375	0.33548	-0.20153	0.53702		0.08375	-0.12727	0.32427	-0.45154		0.08353	-0.51676	0.34807	-0.86483		0.08437	1.3393	-0.24274	1.58204		0.08417	0.60677	0.06137	0.5454		0.08417	0.20348	0.57808	-0.37459		0.08395	0.1101	-0.12638	0.23647
0.08667	0.27771	0.03131	0.2464		0.08542	0.31962	-0.2806	0.60021		0.08542	-0.20835	0.33775	-0.5461		0.0852	-0.5115	0.33709	-0.84859		0.08603	1.36468	-0.1372	1.50188		0.08583	0.62183	0.05285	0.56898		0.08583	0.24795	0.56998	-0.32203		0.08562	0.08968	-0.10046	0.19013
0.08833	0.36962	0.06212	0.3075		0.08708	0.30315	-0.21862	0.52177		0.08708	-0.27444	0.35725	-0.63169		0.08687	-0.53819	0.29931	-0.8375		0.0877	1.39697	-0.12032	1.51729		0.0875	0.61375	0.08661	0.52714		0.0875	0.35571	0.60625	-0.25054		0.08728	0.16331	-0.09419	0.2575
0.09	0.42245	0.13174	0.29071		0.08875	0.31321	-0.08769	0.40091		0.08875	-0.28831	0.36052	-0.64883		0.08853	-0.57177	0.28379	-0.85555		0.08937	1.42401	-0.14633	1.57034		0.08917	0.56583	0.12591	0.43992		0.08917	0.49689	0.66351	-0.16662		0.08895	0.2673	-0.08751	0.35481
0.09167	0.46963	0.21051	0.25912		0.09042	0.31199	0.05567	0.25632		0.09042	-0.23653	0.37242	-0.60894		0.0902	-0.56887	0.32065	-0.88952		0.09103	1.41869	-0.17281	1.5915		0.09083	0.48648	0.18192	0.30456		0.09083	0.63813	0.75372	-0.11559		0.09062	0.36053	-0.03713	0.39767
0.09333	0.50101	0.25893	0.24208		0.09208	0.29399	0.19201	0.10198		0.09208	-0.13341	0.43841	-0.57182		0.09187	-0.55988	0.36771	-0.92759		0.0927	1.39295	-0.2241	1.61704		0.0925	0.40743	0.26312	0.14432		0.0925	0.68783	0.85498	-0.16715		0.09228	0.43271	0.05203	0.38067
0.095	0.47596	0.24942	0.22653		0.09375	0.26973	0.30799	-0.03827		0.09375	-0.04801	0.5467	-0.59471		0.09353	-0.54906	0.43147	-0.98053		0.09437	1.3144	-0.32405	1.63845		0.09417	0.33566	0.30919	0.02647		0.09417	0.66255	0.92745	-0.2649		0.09395	0.50072	0.1396	0.36111
0.09667	0.35476	0.22268	0.13208		0.09542	0.24521	0.3568	-0.11159		0.09542	-0.00236	0.63541	-0.63777		0.0952	-0.5157	0.49182	-1.00752		0.09603	1.16386	-0.41169	1.57555		0.09583	0.30995	0.26651	0.04344		0.09583	0.61	0.93728	-0.32728		0.09562	0.54023	0.21231	0.32791
0.09833	0.18413	0.20265	-0.01851		0.09708	0.22839	0.30734	-0.07895		0.09708	-0.02786	0.68874	-0.7166		0.09687	-0.4397	0.53009	-0.96978		0.0977	1.01522	-0.42668	1.4419		0.0975	0.35282	0.17701	0.17581		0.0975	0.53724	0.88358	-0.34634		0.09728	0.53482	0.29123	0.24359
0.1	0.09204	0.18758	-0.09555		0.09875	0.21917	0.21017	0.00899		0.09875	-0.13661	0.79565	-0.93227		0.09853	-0.33759	0.54693	-0.88453		0.09937	0.9096	-0.35791	1.26752		0.09917	0.51152	0.11312	0.3984		0.09917	0.44752	0.7621	-0.31458		0.09895	0.5094	0.35357	0.15582
0.10167	0.06939	0.21795	-0.14856		0.10042	0.19937	0.14906	0.05031		0.10042	-0.30041	0.95107	-1.25148		0.1002	-0.2764	0.53803	-0.81443		0.10103	0.85726	-0.26103	1.11829		0.10083	0.70984	0.08035	0.62949		0.10083	0.34035	0.60079	-0.26044		0.10062	0.49213	0.35097	0.14116
0.10333	0.09132	0.27221	-0.18089		0.10208	0.22858	0.14645	0.08214		0.10208	-0.47725	1.07183	-1.54907		0.10187	-0.25373	0.5317	-0.78543		0.1027	0.79454	-0.19652	0.99105		0.1025	0.87427	0.04075	0.83352		0.1025	0.2482	0.44355	-0.19535		0.10228	0.47806	0.27876	0.1993
0.105	0.12942	0.3485	-0.21908		0.10375	0.30763	0.19065	0.11699		0.10375	-0.6119	1.09599	-1.70789		0.10353	-0.26432	0.48626	-0.75059		0.10437	0.74427	-0.15359	0.89786		0.10417	0.96799	0.02559	0.94241		0.10417	0.16952	0.34393	-0.17441		0.10395	0.45793	0.15444	0.30349
0.10667	0.20111	0.40965	-0.20853		0.10542	0.36231	0.24114	0.12117		0.10542	-0.69281	1.08197	-1.77478		0.1052	-0.29547	0.41411	-0.70958		0.10603	0.75185	-0.1253	0.87715		0.10583	0.99777	0.07116	0.92661		0.10583	0.09979	0.3259	-0.22611		0.10562	0.43201	0.00136	0.43065
0.10833	0.27003	0.50288	-0.23285		0.10708	0.33911	0.30131	0.0378		0.10708	-0.66705	1.10973	-1.77678		0.10687	-0.32911	0.3683	-0.69742		0.1077	0.79883	-0.07623	0.87506		0.1075	0.95893	0.13684	0.82209		0.1075	0.05987	0.37952	-0.31964		0.10728	0.41315	-0.13437	0.54752
0.11	0.2361	0.61171	-0.37561		0.10875	0.27142	0.35942	-0.08799		0.10875	-0.51689	1.09205	-1.60895		0.10853	-0.34596	0.32894	-0.6749		0.10937	0.85896	-0.02423	0.88319		0.10917	0.82032	0.18129	0.63903		0.10917	0.03669	0.50034	-0.46364		0.10895	0.40834	-0.17272	0.58106
0.11167	0.12178	0.66212	-0.54034		0.11042	0.23527	0.38465	-0.14938		0.11042	-0.33745	1.00955	-1.347		0.1102	-0.33455	0.28669	-0.62124		0.11103	0.88616	0.02333	0.86284		0.11083	0.62974	0.22162	0.40811		0.11083	0.03166	0.64541	-0.61375		0.11062	0.39468	-0.11665	0.51133
0.11333	-0.03638	0.68051	-0.71689		0.11208	0.18878	0.37222	-0.18344		0.11208	-0.20508	0.88607	-1.09115		0.11187	-0.31071	0.26512	-0.57583		0.1127	0.94784	0.08652	0.86132		0.1125	0.48617	0.2666	0.21957		0.1125	0.06947	0.76964	-0.70018		0.11228	0.37965	-0.018	0.39765
0.115	-0.17228	0.68591	-0.85819		0.11375	0.08388	0.32078	-0.23691		0.11375	-0.15034	0.78889	-0.93923		0.11353	-0.28733	0.32156	-0.60889		0.11437	1.03441	0.13313	0.90128		0.11417	0.46165	0.28838	0.17326		0.11417	0.14697	0.81855	-0.67158		0.11395	0.3832	0.07213	0.31107
0.11667	-0.23675	0.6851	-0.92185		0.11542	-0.00965	0.27754	-0.28719		0.11542	-0.11607	0.72817	-0.84423		0.1152	-0.25828	0.40215	-0.66043		0.11603	1.10808	0.14983	0.95825		0.11583	0.5379	0.28043	0.25747		0.11583	0.2522	0.83246	-0.58026		0.11562	0.39648	0.15311	0.24337
0.11833	-0.20202	0.62337	-0.82539		0.11708	0.00246	0.22642	-0.22396		0.11708	-0.10212	0.65563	-0.75775		0.11687	-0.23717	0.43471	-0.67188		0.1177	1.10973	0.11255	0.99719		0.1175	0.64954	0.26094	0.3886		0.1175	0.32008	0.84548	-0.5254		0.11728	0.39997	0.19059	0.20938
0.12	-0.06469	0.49216	-0.55686		0.11875	0.092	0.18404	-0.09204		0.11875	-0.12688	0.61528	-0.74217		0.11853	-0.23491	0.45031	-0.68522		0.11937	1.05225	0.03657	1.01569		0.11917	0.74548	0.25885	0.48663		0.11917	0.38645	0.84236	-0.45591		0.11895	0.38532	0.14722	0.23811
0.12167	0.10637	0.34892	-0.24255		0.12042	0.21055	0.15259	0.05796		0.12042	-0.18463	0.60937	-0.79399		0.1202	-0.24971	0.49523	-0.74494		0.12103	0.98941	-0.01044	0.99985		0.12083	0.81758	0.24256	0.57502		0.12083	0.47395	0.79132	-0.31737		0.12062	0.37478	0.03043	0.34435
0.12333	0.25876	0.22813	0.03063		0.12208	0.34443	0.11933	0.2251		0.12208	-0.24399	0.64311	-0.8871		0.12187	-0.25804	0.55092	-0.80896		0.1227	0.93278	-0.02506	0.95785		0.1225	0.83843	0.199	0.63943		0.1225	0.5528	0.71274	-0.15994		0.12228	0.33569	-0.09514	0.43084
0.125	0.37221	0.12979	0.24242		0.12375	0.51797	0.0835	0.43447		0.12375	-0.25915	0.68676	-0.94591		0.12353	-0.23247	0.56272	-0.79519		0.12437	0.88258	-0.00408	0.88666		0.12417	0.77325	0.15775	0.6155		0.12417	0.56344	0.68812	-0.12469		0.12395	0.264	-0.16162	0.42562
0.12667	0.42191	0.04164	0.38027		0.12542	0.68395	0.02309	0.66086		0.12542	-0.23288	0.72757	-0.96045		0.1252	-0.21832	0.54891	-0.76723		0.12603	0.83902	-0.01089	0.84991		0.12583	0.61994	0.14013	0.47981		0.12583	0.5025	0.69483	-0.19232		0.12562	0.17925	-0.1561	0.33535
0.12833	0.4004	-0.03359	0.434		0.12708	0.72259	-0.000312924	0.7229		0.12708	-0.20941	0.77742	-0.98682		0.12687	-0.26222	0.54242	-0.80465		0.1277	0.84601	-0.06261	0.90863		0.1275	0.42417	0.17517	0.249		0.1275	0.4425	0.66777	-0.22527		0.12728	0.11804	-0.06413	0.18217
0.13	0.32941	-0.03567	0.36507		0.12875	0.6401	0.01766	0.62244		0.12875	-0.21876	0.82558	-1.04435		0.12853	-0.36168	0.55441	-0.91609		0.12937	0.88038	-0.1322	1.01259		0.12917	0.2524	0.20028	0.05212		0.12917	0.40311	0.58901	-0.1859		0.12895	0.07636	0.03927	0.03709
0.13167	0.2414	0.04773	0.19367		0.13042	0.49923	0.09765	0.40158		0.13042	-0.23063	0.83081	-1.06144		0.1302	-0.43654	0.58375	-1.0203		0.13103	0.90771	-0.18182	1.08954		0.13083	0.12559	0.19345	-0.06786		0.13083	0.3681	0.51516	-0.14707		0.13062	0.03324	0.11656	-0.08332
0.13333	0.17796	0.16253	0.01542		0.13208	0.37767	0.20713	0.17054		0.13208	-0.21811	0.77929	-0.99739		0.13187	-0.45285	0.61133	-1.06418		0.1327	0.85387	-0.19779	1.05166		0.1325	0.07675	0.20487	-0.12812		0.1325	0.32689	0.44934	-0.12245		0.13228	0.00744	0.13082	-0.12339
0.135	0.14331	0.25208	-0.10876		0.13375	0.29286	0.31163	-0.01877		0.13375	-0.2131	0.70481	-0.91791		0.13353	-0.46609	0.62802	-1.0941		0.13437	0.74292	-0.2194	0.96232		0.13417	0.1016	0.24524	-0.14364		0.13417	0.29082	0.35556	-0.06474		0.13395	-0.00188	0.0864	-0.08829
0.13667	0.1407	0.29273	-0.15204		0.13542	0.23095	0.39222	-0.16128		0.13542	-0.22761	0.63197	-0.85958		0.1352	-0.49406	0.64772	-1.14178		0.13603	0.6292	-0.24179	0.871		0.13583	0.18193	0.27674	-0.09481		0.13583	0.2621	0.24442	0.01768		0.13562	0.02942	-0.00169	0.03111
0.13833	0.14999	0.29881	-0.14883		0.13708	0.24698	0.41249	-0.16551		0.13708	-0.22992	0.53935	-0.76927		0.13687	-0.50128	0.67301	-1.17429		0.1377	0.52761	-0.25555	0.78317		0.1375	0.27268	0.24313	0.02955		0.1375	0.21154	0.16718	0.04436		0.13728	0.09897	-0.14336	0.24233
0.14	0.14268	0.21997	-0.07729		0.13875	0.35195	0.38455	-0.0326		0.13875	-0.2057	0.37337	-0.57907		0.13853	-0.42646	0.6612	-1.08766		0.13937	0.45657	-0.23936	0.69593		0.13917	0.34759	0.18587	0.16172		0.13917	0.12347	0.15702	-0.03355		0.13895	0.22478	-0.27674	0.50152
0.14167	0.15958	0.08479	0.07479		0.14042	0.48612	0.29859	0.18753		0.14042	-0.1922	0.21578	-0.40798		0.1402	-0.33437	0.58436	-0.91873		0.14103	0.41527	-0.22619	0.64146		0.14083	0.41626	0.1527	0.26356		0.14083	0.03656	0.17175	-0.13519		0.14062	0.39247	-0.36831	0.76079
0.14333	0.22843	-0.04838	0.2768		0.14208	0.5835	0.182	0.4015		0.14208	-0.20874	0.13796	-0.3467		0.14187	-0.32877	0.47723	-0.806		0.1427	0.43755	-0.2419	0.67945		0.1425	0.44573	0.12774	0.31799		0.1425	-0.00186	0.22246	-0.22432		0.14228	0.56724	-0.40367	0.97091
0.145	0.2875	-0.13325	0.42075		0.14375	0.61249	0.0474	0.56509		0.14375	-0.23303	0.16564	-0.39867		0.14353	-0.41822	0.37827	-0.79649		0.14437	0.50437	-0.27201	0.77638		0.14417	0.4331	0.09454	0.33856		0.14417	0.05613	0.29225	-0.23612		0.14395	0.70928	-0.3765	1.08578
0.14667	0.24686	-0.14683	0.39369		0.14542	0.63341	-0.05751	0.69092		0.14542	-0.23004	0.24115	-0.47119		0.1452	-0.53822	0.30234	-0.84055		0.14603	0.61136	-0.2787	0.89005		0.14583	0.38917	0.08091	0.30826		0.14583	0.14549	0.33512	-0.18962		0.14562	0.78457	-0.30877	1.09334
0.14833	0.13157	-0.10891	0.24047		0.14708	0.64194	-0.08598	0.72792		0.14708	-0.23352	0.31082	-0.54434		0.14687	-0.60935	0.26807	-0.87742		0.1477	0.74563	-0.22623	0.97186		0.1475	0.38729	0.08023	0.30706		0.1475	0.23059	0.34013	-0.10954		0.14728	0.79549	-0.2148	1.01029
0.15	0.04583	0.01669	0.02914		0.14875	0.61765	-0.04613	0.66378		0.14875	-0.23074	0.3837	-0.61444		0.14853	-0.68176	0.28926	-0.97102		0.14937	0.86483	-0.10549	0.97032		0.14917	0.42169	0.07857	0.34311		0.14917	0.29252	0.3412	-0.04868		0.14895	0.74029	-0.10918	0.84947
0.15167	-0.0108	0.15115	-0.16195		0.15042	0.56269	0.01096	0.55173		0.15042	-0.23814	0.4298	-0.66794		0.1502	-0.76462	0.33824	-1.10286		0.15103	0.94224	0.05253	0.8897		0.15083	0.46173	0.07465	0.38707		0.15083	0.32207	0.39528	-0.07322		0.15062	0.65681	0.00823	0.64858
0.15333	-0.12894	0.24507	-0.37401		0.15208	0.48064	0.01415	0.46649		0.15208	-0.27061	0.44049	-0.71111		0.15187	-0.81422	0.3676	-1.18182		0.1527	1.00921	0.22006	0.78915		0.1525	0.45979	0.09149	0.3683		0.1525	0.32414	0.44726	-0.12312		0.15228	0.55748	0.14357	0.41392
0.155	-0.28309	0.28465	-0.56774		0.15375	0.43412	-0.00942	0.44355		0.15375	-0.32488	0.40433	-0.7292		0.15353	-0.80793	0.38202	-1.18995		0.15437	1.09689	0.353	0.74389		0.15417	0.44397	0.14333	0.30063		0.15417	0.30304	0.46968	-0.16663		0.15395	0.48354	0.22445	0.25909
0.15667	-0.36982	0.29557	-0.6654		0.15542	0.4077	-0.01534	0.42304		0.15542	-0.42019	0.37063	-0.79082		0.1552	-0.75154	0.39991	-1.15145		0.15603	1.16407	0.42811	0.73596		0.15583	0.49417	0.20234	0.29182		0.15583	0.31155	0.50621	-0.19466		0.15562	0.44216	0.22615	0.21601
0.15833	-0.36321	0.30343	-0.66664		0.15708	0.41772	-0.01574	0.43347		0.15708	-0.51196	0.35024	-0.8622		0.15687	-0.70474	0.44086	-1.1456		0.1577	1.13338	0.44758	0.6858		0.1575	0.5698	0.26552	0.30428		0.1575	0.34251	0.57346	-0.23095		0.15728	0.42327	0.18843	0.23485
0.16	-0.3223	0.28326	-0.60557		0.15875	0.44921	-0.02397	0.47318		0.15875	-0.63799	0.31953	-0.95751		0.15853	-0.66284	0.49077	-1.15361		0.15937	1.04567	0.4035	0.64217		0.15917	0.62885	0.28927	0.33958		0.15917	0.38279	0.6249	-0.24211		0.15895	0.38754	0.15951	0.22803
0.16167	-0.28907	0.2583	-0.54736		0.16042	0.47608	-0.03881	0.51489		0.16042	-0.74394	0.2508	-0.99474		0.1602	-0.64605	0.50002	-1.14607		0.16103	0.97789	0.32625	0.65164		0.16083	0.62805	0.24597	0.38208		0.16083	0.40876	0.62237	-0.21361		0.16062	0.31962	0.13187	0.18775
0.16333	-0.20932	0.24799	-0.4573		0.16208	0.50025	-0.00854	0.50879		0.16208	-0.745	0.15797	-0.90297		0.16187	-0.6866	0.44935	-1.13595		0.1627	0.93412	0.26502	0.6691		0.1625	0.61427	0.14365	0.47062		0.1625	0.43731	0.58013	-0.14282		0.16228	0.26411	0.07895	0.18516
0.165	-0.07588	0.27459	-0.35048		0.16375	0.47351	0.0554	0.4181		0.16375	-0.63271	0.08627	-0.71898		0.16353	-0.74919	0.36172	-1.1109		0.16437	0.85434	0.26409	0.59026		0.16417	0.5854	0.0447	0.5407		0.16417	0.45913	0.53309	-0.07396		0.16395	0.23286	0.03274	0.20012
0.16667	0.06659	0.31925	-0.25266		0.16542	0.41253	0.1421	0.27043		0.16542	-0.45894	0.04465	-0.50359		0.1652	-0.82066	0.27878	-1.09944		0.16603	0.70865	0.29938	0.40928		0.16583	0.48978	-0.02349	0.51327		0.16583	0.48205	0.46293	0.01913		0.16562	0.23062	0.03391	0.19671
0.16833	0.15403	0.33905	-0.18502		0.16708	0.33876	0.24855	0.09021		0.16708	-0.32778	0.04616	-0.37394		0.16687	-0.89505	0.17171	-1.06676		0.1677	0.58982	0.33154	0.25828		0.1675	0.35324	-0.05658	0.40982		0.1675	0.49159	0.40367	0.08792		0.16728	0.26303	0.0568	0.20622
0.17	0.15243	0.34785	-0.19542		0.16875	0.27509	0.33231	-0.05722		0.16875	-0.1973	0.10804	-0.30534		0.16853	-0.96888	0.04753	-1.01642		0.16937	0.51368	0.33841	0.17527		0.16917	0.2329	-0.03552	0.26841		0.16917	0.48441	0.41778	0.06662		0.16895	0.36567	0.04779	0.31788
0.17167	0.0874	0.34152	-0.25412		0.17042	0.27655	0.37195	-0.0954		0.17042	-0.05066	0.21515	-0.26581		0.1702	-0.99227	-0.04963	-0.94264		0.17103	0.46857	0.34273	0.12584		0.17083	0.18845	0.05476	0.13369		0.17083	0.47319	0.48228	-0.00908		0.17062	0.4915	0.01455	0.47695
0.17333	-0.02931	0.34679	-0.3761		0.17208	0.30076	0.36404	-0.06329		0.17208	0.05919	0.33706	-0.27786		0.17187	-0.90909	-0.05171	-0.85738		0.1727	0.46509	0.32274	0.14235		0.1725	0.19715	0.19651	0.00064075		0.1725	0.45796	0.55472	-0.09676		0.17228	0.55312	-0.02485	0.57796
0.175	-0.14966	0.32133	-0.47099		0.17375	0.33186	0.34676	-0.0149		0.17375	0.08544	0.40818	-0.32274		0.17353	-0.80104	-0.00861	-0.79243		0.17437	0.51317	0.26997	0.24319		0.17417	0.2236	0.33243	-0.10883		0.17417	0.43615	0.5841	-0.14795		0.17395	0.52347	-0.04983	0.5733
0.17667	-0.21723	0.26792	-0.48515		0.17542	0.33642	0.31006	0.02636		0.17542	0.02226	0.42651	-0.40425		0.1752	-0.72866	0.03331	-0.76197		0.17603	0.61604	0.22411	0.39194		0.17583	0.24743	0.41914	-0.17171		0.17583	0.40133	0.55405	-0.15272		0.17562	0.44747	-0.0577	0.50518
0.17833	-0.18867	0.21737	-0.40604		0.17708	0.319	0.2474	0.0716		0.17708	-0.0579	0.41553	-0.47343		0.17687	-0.70006	0.06169	-0.76175		0.1777	0.69761	0.1912	0.5064		0.1775	0.26067	0.44513	-0.18447		0.1775	0.3802	0.48452	-0.10432		0.17728	0.34523	-0.02443	0.36966
0.18	-0.05876	0.1509	-0.20965		0.17875	0.29408	0.17907	0.11501		0.17875	-0.13807	0.38928	-0.52735		0.17853	-0.66879	0.10516	-0.77395		0.17937	0.77873	0.15515	0.62358		0.17917	0.25723	0.43154	-0.17431		0.17917	0.3819	0.37252	0.00938		0.17895	0.211	0.02768	0.18332
0.18167	0.13294	0.08791	0.04503		0.18042	0.22805	0.11624	0.11182		0.18042	-0.22393	0.36944	-0.59337		0.1802	-0.62196	0.20391	-0.82587		0.18103	0.86632	0.06091	0.80541		0.18083	0.22992	0.39162	-0.1617		0.18083	0.38175	0.26771	0.11405		0.18062	0.07024	0.04865	0.02159
0.18333	0.31054	0.02819	0.28235		0.18208	0.1737	0.09764	0.07606		0.18208	-0.30597	0.36793	-0.67391		0.18187	-0.59855	0.29394	-0.89249		0.1827	0.91854	-0.07656	0.99511		0.1825	0.19445	0.33175	-0.13731		0.1825	0.33326	0.19076	0.1425		0.18228	-0.01156	0.05845	-0.07001
0.185	0.41503	0.03191	0.38312		0.18375	0.15948	0.13243	0.02705		0.18375	-0.35195	0.40834	-0.76029		0.18353	-0.57711	0.36135	-0.93846		0.18437	0.93119	-0.214	1.14519		0.18417	0.1825	0.2397	-0.0572		0.18417	0.24886	0.13356	0.1153		0.18395	-0.00164	0.08293	-0.08457
0.18667	0.42479	0.05923	0.36556		0.18542	0.21947	0.18311	0.03636		0.18542	-0.34674	0.47366	-0.82041		0.1852	-0.55669	0.36231	-0.91899		0.18603	0.92258	-0.32378	1.24636		0.18583	0.19707	0.14544	0.05163		0.18583	0.14064	0.13013	0.01051		0.18562	0.05009	0.09508	-0.04499
0.18833	0.36348	0.07092	0.29256		0.18708	0.29993	0.20487	0.09506		0.18708	-0.32187	0.52898	-0.85086		0.18687	-0.51703	0.34026	-0.85729		0.1877	0.95695	-0.39203	1.34897		0.1875	0.21159	0.06343	0.14815		0.1875	0.02137	0.13117	-0.10981		0.18728	0.0994	0.05044	0.04896
0.19	0.25582	0.08653	0.16928		0.18875	0.37434	0.17916	0.19518		0.18875	-0.31684	0.57704	-0.89388		0.18853	-0.46884	0.3057	-0.77455		0.18937	0.97289	-0.40478	1.37766		0.18917	0.2204	0.000216067	0.22018		0.18917	-0.10684	0.13054	-0.23738		0.18895	0.14759	-0.02408	0.17167
0.19167	0.10506	0.14573	-0.04067		0.19042	0.44145	0.16633	0.27513		0.19042	-0.34107	0.62701	-0.96808		0.1902	-0.47409	0.25444	-0.72853		0.19103	0.94796	-0.36728	1.31524		0.19083	0.2222	0.01292	0.20928		0.19083	-0.21363	0.09883	-0.31246		0.19062	0.20463	-0.06177	0.2664
0.19333	-0.02373	0.23764	-0.26137		0.19208	0.47868	0.13831	0.34038		0.19208	-0.37866	0.66777	-1.04643		0.19187	-0.50636	0.19756	-0.70392		0.1927	0.9111	-0.284	1.1951		0.1925	0.21436	0.08748	0.12688		0.1925	-0.26429	0.0556	-0.31989		0.19228	0.26124	-0.05036	0.3116
0.195	-0.09987	0.31583	-0.4157		0.19375	0.48053	0.06372	0.41681		0.19375	-0.41472	0.69471	-1.10943		0.19353	-0.52069	0.13082	-0.65151		0.19437	0.89918	-0.16598	1.06516		0.19417	0.22394	0.1827	0.04124		0.19417	-0.2804	0.03549	-0.3159		0.19395	0.29371	-0.00948	0.30319
0.19667	-0.13338	0.37238	-0.50576		0.19542	0.46059	-0.04068	0.50127		0.19542	-0.44253	0.71028	-1.15281		0.1952	-0.46595	0.10485	-0.5708		0.19603	0.908	-0.01904	0.92705		0.19583	0.26412	0.22014	0.04397		0.19583	-0.2828	0.0273	-0.3101		0.19562	0.3102	0.05922	0.25099
0.19833	-0.15675	0.41872	-0.57547		0.19708	0.46992	-0.12715	0.59707		0.19708	-0.4577	0.72745	-1.18516		0.19687	-0.38827	0.11667	-0.50494		0.1977	0.89476	0.14078	0.75398		0.1975	0.34431	0.25122	0.09309		0.1975	-0.29604	0.04618	-0.34222		0.19728	0.32485	0.1118	0.21305
0.2	-0.21746	0.46644	-0.6839		0.19875	0.47389	-0.13812	0.61201		0.19875	-0.47565	0.72605	-1.2017		0.19853	-0.40107	0.16452	-0.5656		0.19937	0.87347	0.27054	0.60293		0.19917	0.40089	0.3154	0.0855		0.19917	-0.28808	0.08155	-0.36964		0.19895	0.32512	0.13131	0.19381
0.20167	-0.27918	0.49823	-0.77741		0.20042	0.43216	-0.09557	0.52773		0.20042	-0.48552	0.69311	-1.17863		0.2002	-0.47104	0.21043	-0.68147		0.20103	0.86047	0.33376	0.52671		0.20083	0.45971	0.35195	0.10776		0.20083	-0.26096	0.1516	-0.41256		0.20062	0.31964	0.10882	0.21082
0.20333	-0.31564	0.49717	-0.81281		0.20208	0.36792	-0.00139	0.3693		0.20208	-0.47618	0.63676	-1.11295		0.20187	-0.54104	0.26591	-0.80695		0.2027	0.83517	0.32626	0.50891		0.2025	0.52281	0.32907	0.19374		0.2025	-0.23589	0.26364	-0.49952		0.20228	0.30807	0.03137	0.2767
0.205	-0.3086	0.43762	-0.74621		0.20375	0.33023	0.1003	0.22993		0.20375	-0.45446	0.57701	-1.03147		0.20353	-0.56235	0.3553	-0.91764		0.20437	0.81144	0.26399	0.54745		0.20417	0.54997	0.28093	0.26904		0.20417	-0.22409	0.39553	-0.61962		0.20395	0.26731	-0.08273	0.35004
0.20667	-0.28208	0.34368	-0.62576		0.20542	0.28268	0.14702	0.13565		0.20542	-0.42961	0.50842	-0.93803		0.2052	-0.57209	0.45685	-1.02893		0.20603	0.81003	0.158	0.65202		0.20583	0.5219	0.28079	0.24111		0.20583	-0.18276	0.50954	-0.6923		0.20562	0.22878	-0.20494	0.43371
0.20833	-0.26013	0.2639	-0.52403		0.20708	0.17605	0.14552	0.03053		0.20708	-0.40355	0.43409	-0.83764		0.20687	-0.59269	0.52471	-1.11741		0.2077	0.84317	0.06833	0.77485		0.2075	0.44485	0.29277	0.15208		0.2075	-0.07813	0.57373	-0.65187		0.20728	0.19431	-0.24537	0.43968
0.21	-0.17963	0.18243	-0.36207		0.20875	0.07822	0.08495	-0.00673		0.20875	-0.35195	0.379	-0.73095		0.20853	-0.59508	0.5314	-1.12648		0.20937	0.87841	0.0072	0.8712		0.20917	0.39633	0.27821	0.11812		0.20917	0.04235	0.57626	-0.53391		0.20895	0.16897	-0.22301	0.39198
0.21167	-0.06206	0.08031	-0.14237		0.21042	0.05654	0.01993	0.0366		0.21042	-0.26785	0.38467	-0.65251		0.2102	-0.57654	0.51576	-1.0923		0.21103	0.87317	0.00678	0.86639		0.21083	0.34583	0.22102	0.12481		0.21083	0.12971	0.50266	-0.37295		0.21062	0.14473	-0.18849	0.33322
0.21333	0.03553	-0.02304	0.05857		0.21208	0.09377	-0.03916	0.13293		0.21208	-0.21682	0.44794	-0.66476		0.21187	-0.56748	0.49753	-1.06502		0.2127	0.83803	0.03748	0.80055		0.2125	0.30378	0.13856	0.16522		0.2125	0.19652	0.35563	-0.15911		0.21228	0.14558	-0.14722	0.29281
0.215	0.05943	-0.08986	0.14929		0.21375	0.13285	-0.04771	0.18056		0.21375	-0.21768	0.51889	-0.73657		0.21353	-0.60774	0.48508	-1.09282		0.21437	0.7621	0.09067	0.67143		0.21417	0.28366	0.06506	0.2186		0.21417	0.27031	0.18671	0.0836		0.21395	0.1654	-0.10067	0.26608
0.21667	0.04981	-0.11121	0.16101		0.21542	0.21056	0.02408	0.18648		0.21542	-0.26154	0.55337	-0.81491		0.2152	-0.65226	0.46947	-1.12173		0.21603	0.65275	0.17162	0.48113		0.21583	0.27794	0.03306	0.24488		0.21583	0.30454	0.07698	0.22756		0.21562	0.16313	-0.04569	0.20882
0.21833	0.0399	-0.12221	0.16211		0.21708	0.36503	0.10911	0.25593		0.21708	-0.31434	0.57168	-0.88602		0.21687	-0.67545	0.46992	-1.14537		0.2177	0.54495	0.20663	0.33832		0.2175	0.28482	0.06611	0.21871		0.2175	0.27617	0.04978	0.22639		0.21728	0.13971	-0.03868	0.17839
0.22	0.00802	-0.07548	0.0835		0.21875	0.49558	0.16638	0.3292		0.21875	-0.40783	0.5936	-1.00143		0.21853	-0.66726	0.45074	-1.118		0.21937	0.44887	0.16367	0.2852		0.21917	0.29652	0.12089	0.17563		0.21917	0.2235	0.06238	0.16111		0.21895	0.13647	-0.05228	0.18875
0.22167	-0.02046	0.01144	-0.0319		0.22042	0.5235	0.16434	0.35916		0.22042	-0.54417	0.61804	-1.16221		0.2202	-0.65935	0.40632	-1.06568		0.22103	0.34314	0.04359	0.29954		0.22083	0.32581	0.1624	0.16341		0.22083	0.20687	0.10362	0.10325		0.22062	0.1604	-0.04262	0.20303
0.22333	-0.00894	0.09453	-0.10347		0.22208	0.47784	0.15155	0.32629		0.22208	-0.6671	0.61191	-1.279		0.22187	-0.66257	0.34805	-1.01062		0.2227	0.26304	-0.07572	0.33876		0.2225	0.3513	0.1628	0.18851		0.2225	0.20642	0.16134	0.04508		0.22228	0.16439	0.00118	0.1632
0.225	0.07012	0.15117	-0.08105		0.22375	0.44945	0.14842	0.30103		0.22375	-0.73986	0.60711	-1.34697		0.22353	-0.67265	0.32706	-0.99971		0.22437	0.22209	-0.15226	0.37435		0.22417	0.34333	0.13284	0.21049		0.22417	0.19617	0.23502	-0.03885		0.22395	0.18499	0.03681	0.14818
0.22667	0.16347	0.21534	-0.05187		0.22542	0.42333	0.16606	0.25728		0.22542	-0.79568	0.64767	-1.44335		0.2252	-0.7089	0.34402	-1.05292		0.22603	0.24204	-0.20644	0.44848		0.22583	0.30485	0.06827	0.23658		0.22583	0.17977	0.26577	-0.086		0.22562	0.24267	0.01381	0.22886
0.22833	0.19995	0.30349	-0.10354		0.22708	0.3408	0.21733	0.12348		0.22708	-0.85145	0.71593	-1.56739		0.22687	-0.78322	0.37853	-1.16175		0.2277	0.26699	-0.25675	0.52375		0.2275	0.25976	-0.02541	0.28517		0.2275	0.17923	0.26076	-0.08152		0.22728	0.32319	-0.03476	0.35796
0.23	0.18066	0.34666	-0.166		0.22875	0.22104	0.30631	-0.08526		0.22875	-0.80562	0.78626	-1.59188		0.22853	-0.86877	0.43702	-1.30579		0.22937	0.31487	-0.24986	0.56472		0.22917	0.21534	-0.10737	0.32271		0.22917	0.17595	0.25664	-0.08068		0.22895	0.37626	-0.08378	0.46004
0.23167	0.13603	0.3461	-0.21007		0.23042	0.14678	0.39192	-0.24514		0.23042	-0.68536	0.81549	-1.50085		0.2302	-0.89724	0.52556	-1.4228		0.23103	0.43775	-0.1872	0.62495		0.23083	0.17509	-0.14763	0.32271		0.23083	0.13303	0.26079	-0.12776		0.23062	0.39497	-0.10939	0.50436
0.23333	0.09631	0.33708	-0.24077		0.23208	0.14837	0.43018	-0.28181		0.23208	-0.57875	0.82754	-1.4063		0.23187	-0.86898	0.62799	-1.49696		0.2327	0.59907	-0.12334	0.72242		0.2325	0.13895	-0.10881	0.24776		0.2325	0.07369	0.26879	-0.19509		0.23228	0.43446	-0.14623	0.58069
0.235	0.04717	0.34793	-0.30076		0.23375	0.1827	0.41139	-0.2287		0.23375	-0.58459	0.78747	-1.37206		0.23353	-0.80899	0.6782	-1.4872		0.23437	0.73934	-0.12543	0.86477		0.23417	0.11544	-0.04558	0.16102		0.23417	0.02855	0.24679	-0.21823		0.23395	0.44885	-0.18686	0.63571
0.23667	-0.00025332	0.32664	-0.32689		0.23542	0.18218	0.36658	-0.1844		0.23542	-0.62767	0.67604	-1.30372		0.2352	-0.76808	0.69437	-1.46245		0.23603	0.79489	-0.1694	0.9643		0.23583	0.13146	0.01665	0.11481		0.23583	0.04087	0.20773	-0.16686		0.23562	0.42074	-0.18523	0.60597
0.23833	0.01712	0.28106	-0.26394		0.23708	0.16148	0.33966	-0.17817		0.23708	-0.63933	0.54388	-1.1832		0.23687	-0.71908	0.70064	-1.41972		0.2377	0.80902	-0.19036	0.99938		0.2375	0.16047	0.03917	0.1213		0.2375	0.09637	0.16914	-0.07278		0.23728	0.38229	-0.1093	0.49159
0.24	0.09138	0.22902	-0.13764		0.23875	0.14351	0.33106	-0.18755		0.23875	-0.67283	0.42531	-1.09814		0.23853	-0.65498	0.69974	-1.35472		0.23937	0.812	-0.21613	1.02814		0.23917	0.1709	0.01007	0.16084		0.23917	0.13658	0.13232	0.00426		0.23895	0.3729	-0.00038743	0.37329
0.24167	0.15626	0.18255	-0.02629		0.24042	0.12825	0.32395	-0.1957		0.24042	-0.71879	0.3357	-1.0545		0.2402	-0.60476	0.66701	-1.27177		0.24103	0.77388	-0.26563	1.03951		0.24083	0.1409	-0.02346	0.16436		0.24083	0.1756	0.08732	0.08827		0.24062	0.37871	0.07202	0.30668
0.24333	0.14274	0.13155	0.01118		0.24208	0.10855	0.29327	-0.18472		0.24208	-0.74664	0.22853	-0.97517		0.24187	-0.55927	0.59567	-1.15494		0.2427	0.66391	-0.31241	0.97632		0.2425	0.07865	-0.04405	0.1227		0.2425	0.22503	0.02045	0.20458		0.24228	0.32959	0.09294	0.23665
0.245	0.04751	0.08361	-0.0361		0.24375	0.07568	0.23264	-0.15695		0.24375	-0.68223	0.12942	-0.81166		0.24353	-0.51919	0.55414	-1.07334		0.24437	0.57238	-0.26709	0.83946		0.24417	0.00849	-0.03154	0.04003		0.24417	0.30099	-0.01743	0.31842		0.24395	0.29123	0.11764	0.17358
0.24667	-0.11468	0.09493	-0.20961		0.24542	0.07057	0.14791	-0.07734		0.24542	-0.58106	0.10152	-0.68258		0.2452	-0.4596	0.51934	-0.97893		0.24603	0.56635	-0.16502	0.73137		0.24583	-0.08715	0.00526	-0.09241		0.24583	0.33731	-0.00289	0.3402		0.24562	0.2919	0.14181	0.15008
0.24833	-0.30477	0.11186	-0.41662		0.24708	0.10047	0.0191	0.08138		0.24708	-0.49762	0.12079	-0.61841		0.24687	-0.40603	0.45878	-0.86481		0.2477	0.60751	-0.09591	0.70342		0.2475	-0.18521	0.06214	-0.24735		0.2475	0.32473	0.03244	0.29229		0.24728	0.31965	0.08736	0.23229
0.25	-0.47435	0.12568	-0.60003		0.24875	0.22396	-0.1063	0.33026		0.24875	-0.47074	0.14788	-0.61862		0.24853	-0.36503	0.38714	-0.75217		0.24937	0.60516	-0.07395	0.67911		0.24917	-0.25041	0.1215	-0.37192		0.24917	0.34618	0.05671	0.28947		0.24895	0.31266	-0.04946	0.36212
0.25167	-0.58084	0.12352	-0.70436		0.25042	0.44896	-0.18436	0.63332		0.25042	-0.49922	0.14663	-0.64585		0.2502	-0.35562	0.3259	-0.68153		0.25103	0.61265	-0.04023	0.65288		0.25083	-0.26063	0.12925	-0.38988		0.25083	0.37969	0.08655	0.29314		0.25062	0.25632	-0.19562	0.45194
0.25333	-0.61348	0.12822	-0.74171		0.25208	0.66513	-0.20957	0.8747		0.25208	-0.5475	0.13448	-0.68197		0.25187	-0.38574	0.33766	-0.7234		0.2527	0.67626	0.024	0.65226		0.2525	-0.21566	0.09184	-0.30751		0.2525	0.3795	0.14617	0.23334		0.25228	0.20728	-0.27485	0.48213
0.255	-0.56133	0.16412	-0.72545		0.25375	0.78312	-0.19869	0.98181		0.25375	-0.59296	0.10588	-0.69884		0.25353	-0.4481	0.38288	-0.83098		0.25437	0.72946	0.02716	0.70229		0.25417	-0.158	0.04394	-0.20194		0.25417	0.28214	0.20751	0.07463		0.25395	0.16404	-0.31844	0.48248
0.25667	-0.432	0.2064	-0.6384		0.25542	0.81155	-0.1701	0.98164		0.25542	-0.60821	0.06773	-0.67594		0.2552	-0.51493	0.44449	-0.95943		0.25603	0.70977	-0.04434	0.75411		0.25583	-0.06866	-0.02856	-0.04011		0.25583	0.17066	0.24304	-0.07238		0.25562	0.11022	-0.36658	0.47681
0.25833	-0.28107	0.28111	-0.56218		0.25708	0.80053	-0.10373	0.90425		0.25708	-0.62092	0.04987	-0.6708		0.25687	-0.56976	0.50779	-1.07756		0.2577	0.66468	-0.09275	0.75743		0.2575	0.06115	-0.12297	0.18412		0.2575	0.0952	0.25302	-0.15783		0.25728	0.04096	-0.39328	0.43423
0.26	-0.19781	0.34122	-0.53903		0.25875	0.73039	-0.02518	0.75557		0.25875	-0.58217	0.06118	-0.64336		0.25853	-0.60648	0.55724	-1.16371		0.25937	0.70078	-0.1142	0.81497		0.25917	0.20842	-0.20969	0.4181		0.25917	0.04298	0.25726	-0.21428		0.25895	-0.02065	-0.35684	0.33619
0.26167	-0.20318	0.37796	-0.58115		0.26042	0.59538	0.04107	0.55431		0.26042	-0.49752	0.09865	-0.59617		0.2602	-0.63303	0.61062	-1.24365		0.26103	0.76412	-0.13322	0.89735		0.26083	0.33446	-0.22022	0.55468		0.26083	0.00937	0.28334	-0.27397		0.26062	-0.02521	-0.27412	0.24892
0.26333	-0.24363	0.38647	-0.6301		0.26208	0.46907	0.10056	0.36851		0.26208	-0.37777	0.14035	-0.51811		0.26187	-0.67037	0.62709	-1.29746		0.2627	0.80985	-0.19804	1.00789		0.2625	0.41195	-0.20825	0.6202		0.2625	-0.01994	0.32531	-0.34525		0.26228	0.0036	-0.19639	0.19999
0.265	-0.26853	0.3447	-0.61323		0.26375	0.43018	0.1678	0.26238		0.26375	-0.29831	0.23116	-0.52948		0.26353	-0.70476	0.608	-1.31276		0.26437	0.83173	-0.2552	1.08693		0.26417	0.45737	-0.25789	0.71526		0.26417	-0.01691	0.3519	-0.36881		0.26395	0.03696	-0.14435	0.18131
0.26667	-0.283	0.24185	-0.52484		0.26542	0.45003	0.24152	0.20851		0.26542	-0.27689	0.33038	-0.60727		0.2652	-0.72417	0.5625	-1.28668		0.26603	0.83329	-0.28648	1.11977		0.26583	0.43995	-0.3389	0.77885		0.26583	-0.02205	0.36723	-0.38928		0.26562	0.05247	-0.13126	0.18373
0.26833	-0.30851	0.12033	-0.42885		0.26708	0.48715	0.31339	0.17375		0.26708	-0.28106	0.37817	-0.65923		0.26687	-0.74097	0.48205	-1.22302		0.2677	0.77783	-0.33931	1.11714		0.2675	0.36745	-0.38731	0.75476		0.2675	-0.03971	0.35566	-0.39537		0.26728	0.07559	-0.12372	0.19931
0.27	-0.29276	0.03969	-0.33245		0.26875	0.50409	0.35179	0.1523		0.26875	-0.32496	0.33165	-0.65661		0.26853	-0.77143	0.41892	-1.19035		0.26937	0.63422	-0.37819	1.01241		0.26917	0.29844	-0.32475	0.62319		0.26917	-0.06168	0.33802	-0.3997		0.26895	0.13487	-0.10358	0.23845
0.27167	-0.21763	0.02745	-0.24508		0.27042	0.49512	0.35584	0.13928		0.27042	-0.39644	0.25892	-0.65536		0.2702	-0.79382	0.39239	-1.18621		0.27103	0.47516	-0.39778	0.87294		0.27083	0.25138	-0.23829	0.48967		0.27083	-0.08835	0.29111	-0.37946		0.27062	0.18831	-0.07132	0.25963
0.27333	-0.11779	0.03424	-0.15204		0.27208	0.47223	0.34104	0.13119		0.27208	-0.49949	0.25617	-0.75566		0.27187	-0.79349	0.40703	-1.20053		0.2727	0.35843	-0.39091	0.74934		0.2725	0.20505	-0.17574	0.38078		0.2725	-0.12689	0.24755	-0.37444		0.27228	0.18396	-0.04915	0.23311
0.275	-0.07287	0.02841	-0.10128		0.27375	0.44715	0.30585	0.1413		0.27375	-0.60141	0.28864	-0.89005		0.27353	-0.76823	0.41186	-1.18009		0.27437	0.27262	-0.37824	0.65086		0.27417	0.13632	-0.13407	0.2704		0.27417	-0.15642	0.24086	-0.39729		0.27395	0.13488	-0.05433	0.18921
0.27667	-0.0627	0.00452	-0.06721		0.27542	0.44646	0.23292	0.21354		0.27542	-0.68218	0.31765	-0.99983		0.2752	-0.75054	0.39526	-1.1458		0.27603	0.19383	-0.32693	0.52076		0.27583	0.112	-0.07567	0.18767		0.27583	-0.15374	0.24196	-0.39569		0.27562	0.11583	-0.00589	0.12173
0.27833	-0.03755	-0.05975	0.0222		0.27708	0.45798	0.10808	0.3499		0.27708	-0.72582	0.35893	-1.08475		0.27687	-0.71806	0.41264	-1.13069		0.2777	0.13764	-0.21677	0.35442		0.2775	0.15152	-0.04078	0.19231		0.2775	-0.15546	0.2539	-0.40936		0.27728	0.11484	0.06758	0.04726
0.28	-0.02357	-0.13068	0.10711		0.27875	0.46545	-0.01193	0.47737		0.27875	-0.74779	0.4703	-1.2181		0.27853	-0.68416	0.4397	-1.12386		0.27937	0.14359	-0.0986	0.24219		0.27917	0.2222	-0.1288	0.351		0.27917	-0.18516	0.2692	-0.45437		0.27895	0.08677	0.10742	-0.02065
0.28167	-0.04888	-0.21396	0.16508		0.28042	0.45675	-0.08255	0.5393		0.28042	-0.76295	0.60099	-1.36393		0.2802	-0.66457	0.41614	-1.08071		0.28103	0.19262	-0.00629	0.19891		0.28083	0.31152	-0.3111	0.62262		0.28083	-0.22355	0.29617	-0.51972		0.28062	0.03042	0.10099	-0.07057
0.28333	-0.14716	-0.25927	0.11211		0.28208	0.43543	-0.12576	0.56119		0.28208	-0.74618	0.66031	-1.40648		0.28187	-0.62802	0.339	-0.96702		0.2827	0.25214	0.0606	0.19154		0.2825	0.39793	-0.44015	0.83808		0.2825	-0.21702	0.3335	-0.55052		0.28228	0.02065	0.09692	-0.07627
0.285	-0.2377	-0.27482	0.03712		0.28375	0.39186	-0.16134	0.5532		0.28375	-0.66693	0.65573	-1.32266		0.28353	-0.58807	0.26057	-0.84864		0.28437	0.32141	0.1157	0.20571		0.28417	0.50656	-0.45066	0.95722		0.28417	-0.16622	0.35024	-0.51645		0.28395	0.06083	0.10031	-0.03948
0.28667	-0.30615	-0.2557	-0.05046		0.28542	0.29477	-0.18725	0.48202		0.28542	-0.55269	0.64587	-1.19856		0.2852	-0.56364	0.24448	-0.80811		0.28603	0.40073	0.12379	0.27694		0.28583	0.58489	-0.39503	0.97992		0.28583	-0.11156	0.35844	-0.47		0.28562	0.12507	0.04702	0.07804
0.28833	-0.35014	-0.21937	-0.13077		0.28708	0.16695	-0.16686	0.33381		0.28708	-0.44893	0.65336	-1.10228		0.28687	-0.58645	0.27476	-0.86121		0.2877	0.48967	0.0516	0.43806		0.2875	0.60355	-0.33193	0.93548		0.2875	-0.06709	0.35652	-0.4236		0.28728	0.18643	-0.04639	0.23282
0.29	-0.37631	-0.18091	-0.1954		0.28875	0.1219	-0.14319	0.26508		0.28875	-0.37318	0.64079	-1.01397		0.28853	-0.6346	0.32314	-0.95773		0.28937	0.56302	-0.06766	0.63068		0.28917	0.55536	-0.26666	0.82202		0.28917	-0.01316	0.37042	-0.38358		0.28895	0.25059	-0.12216	0.37275
0.29167	-0.38599	-0.11595	-0.27005		0.29042	0.1688	-0.13474	0.30354		0.29042	-0.32336	0.60986	-0.93322		0.2902	-0.66508	0.38268	-1.04777		0.29103	0.60488	-0.18436	0.78923		0.29083	0.47135	-0.18554	0.6569		0.29083	0.07388	0.40092	-0.32704		0.29062	0.28785	-0.15168	0.43953
0.29333	-0.33598	-0.05473	-0.28124		0.29208	0.26353	-0.13825	0.40178		0.29208	-0.33006	0.58325	-0.91331		0.29187	-0.71053	0.44064	-1.15117		0.2927	0.60452	-0.28105	0.88557		0.2925	0.41214	-0.18751	0.59965		0.2925	0.16657	0.39122	-0.22466		0.29228	0.28668	-0.12943	0.41611
0.295	-0.2595	-0.01357	-0.24593		0.29375	0.33548	-0.14503	0.48051		0.29375	-0.38023	0.55462	-0.93485		0.29353	-0.74109	0.48028	-1.22137		0.29437	0.57288	-0.3797	0.95259		0.29417	0.36162	-0.26357	0.62519		0.29417	0.20557	0.35982	-0.15425		0.29395	0.26376	-0.04569	0.30945
0.29667	-0.18349	-0.01346	-0.17003		0.29542	0.37646	-0.15406	0.53052		0.29542	-0.43036	0.49407	-0.92443		0.2952	-0.72046	0.48894	-1.20941		0.29603	0.59202	-0.48824	1.08026		0.29583	0.33545	-0.3747	0.71014		0.29583	0.19376	0.31897	-0.12521		0.29562	0.22147	0.0435	0.17797
0.29833	-0.16545	-0.01429	-0.15116		0.29708	0.41512	-0.15125	0.56636		0.29708	-0.45393	0.42941	-0.88334		0.29687	-0.63411	0.47182	-1.10593		0.2977	0.64835	-0.56642	1.21477		0.2975	0.35376	-0.42324	0.777		0.2975	0.17271	0.2977	-0.12499		0.29728	0.20317	0.11805	0.08512
0.3	-0.16826	-0.01061	-0.15765		0.29875	0.37318	-0.11422	0.48741		0.29875	-0.45628	0.41027	-0.86655		0.29853	-0.52895	0.43332	-0.96226		0.29937	0.72045	-0.58396	1.30441		0.29917	0.37986	-0.38466	0.76452		0.29917	0.1381	0.25585	-0.11776		0.29895	0.21391	0.17992	0.03398
0.30167	-0.14912	-0.02495	-0.12417		0.30042	0.28083	-0.05676	0.33759		0.30042	-0.46098	0.41707	-0.87805		0.3002	-0.46766	0.3769	-0.84456		0.30103	0.76962	-0.57121	1.34083		0.30083	0.38856	-0.31827	0.70684		0.30083	0.08427	0.22195	-0.13768		0.30062	0.2673	0.21961	0.0477
0.30333	-0.08797	-0.05402	-0.03395		0.30208	0.14598	0.00174	0.14424		0.30208	-0.45424	0.39364	-0.84788		0.30187	-0.42436	0.3062	-0.73057		0.3027	0.8149	-0.54583	1.36073		0.3025	0.38379	-0.24448	0.62827		0.3025	2.98023e-05	0.27765	-0.27762		0.30228	0.31494	0.19879	0.11615
0.305	-0.02974	-0.07515	0.04541		0.30375	0.06794	0.07439	-0.00644		0.30375	-0.44835	0.32038	-0.76873		0.30353	-0.41336	0.25932	-0.67268		0.30437	0.85346	-0.53022	1.38368		0.30417	0.41404	-0.18929	0.60333		0.30417	-0.09087	0.39729	-0.48817		0.30395	0.31515	0.103	0.21216
0.30667	0.01263	-0.0343	0.04693		0.30542	0.07924	0.17091	-0.09167		0.30542	-0.44259	0.26029	-0.70288		0.3052	-0.47347	0.24348	-0.71695		0.30603	0.83548	-0.51103	1.34651		0.30583	0.46746	-0.16288	0.63034		0.30583	-0.15969	0.53035	-0.69004		0.30562	0.27671	0.0439	0.23282
0.30833	0.08724	0.0466	0.04064		0.30708	0.14538	0.22575	-0.08037		0.30708	-0.45311	0.2074	-0.66052		0.30687	-0.6153	0.2657	-0.88099		0.3077	0.79313	-0.49736	1.29049		0.3075	0.46138	-0.20341	0.66479		0.3075	-0.18857	0.62776	-0.81633		0.30728	0.20096	0.02163	0.17934
0.31	0.16911	0.14266	0.02644		0.30875	0.23712	0.21881	0.01831		0.30875	-0.44969	0.13146	-0.58115		0.30853	-0.76512	0.32376	-1.08887		0.30937	0.73634	-0.51244	1.24878		0.30917	0.42937	-0.31292	0.74229		0.30917	-0.17236	0.7275	-0.89987		0.30895	0.12615	0.01879	0.10736
0.31167	0.22064	0.22142	-0.00077486		0.31042	0.30472	0.17403	0.13069		0.31042	-0.40515	0.10888	-0.51403		0.3102	-0.85063	0.40615	-1.25678		0.31103	0.67674	-0.52024	1.19697		0.31083	0.39721	-0.40694	0.80415		0.31083	-0.16018	0.81985	-0.98003		0.31062	0.05603	0.02287	0.03316
0.31333	0.20259	0.26561	-0.06302		0.31208	0.37194	0.15551	0.21643		0.31208	-0.30183	0.21277	-0.5146		0.31187	-0.89232	0.49227	-1.38459		0.3127	0.63471	-0.4819	1.11661		0.3125	0.37825	-0.39391	0.77216		0.3125	-0.15317	0.83261	-0.98578		0.31228	0.00546	0.05252	-0.04706
0.315	0.19383	0.30167	-0.10784		0.31375	0.38798	0.16475	0.22323		0.31375	-0.17861	0.38642	-0.56504		0.31353	-0.93941	0.55528	-1.4947		0.31437	0.63231	-0.39373	1.02604		0.31417	0.31917	-0.29112	0.61029		0.31417	-0.13786	0.75775	-0.8956		0.31395	-0.01403	0.09735	-0.11138
0.31667	0.21638	0.30998	-0.0936		0.31542	0.35161	0.14006	0.21155		0.31542	-0.09679	0.48216	-0.57895		0.3152	-0.94263	0.55534	-1.49797		0.31603	0.67683	-0.28787	0.9647		0.31583	0.21089	-0.16672	0.37761		0.31583	-0.11103	0.64944	-0.76047		0.31562	-0.02867	0.08865	-0.11732
0.31833	0.20139	0.28197	-0.08058		0.31708	0.28035	0.08478	0.19557		0.31708	-0.04438	0.45098	-0.49536		0.31687	-0.86182	0.51232	-1.37413		0.3177	0.69898	-0.19018	0.88915		0.3175	0.12352	-0.05466	0.17818		0.3175	-0.08641	0.55884	-0.64525		0.31728	-0.07486	0.06381	-0.13868
0.32	0.11919	0.21876	-0.09957		0.31875	0.25425	0.03082	0.22343		0.31875	-0.02348	0.36117	-0.38465		0.31853	-0.73943	0.47999	-1.21941		0.31937	0.67399	-0.0872	0.76119		0.31917	0.10557	0.05124	0.05434		0.31917	-0.07936	0.48251	-0.56188		0.31895	-0.16998	0.04889	-0.21887
0.32167	-0.0169	0.14827	-0.16516		0.32042	0.25913	0.02346	0.23567		0.32042	-0.05841	0.23066	-0.28907		0.3202	-0.65836	0.49797	-1.15632		0.32103	0.64364	-0.00314	0.64678		0.32083	0.15104	0.13707	0.01397		0.32083	-0.08981	0.35365	-0.44346		0.32062	-0.25988	0.04867	-0.30855
0.32333	-0.13594	0.13792	-0.27386		0.32208	0.27925	0.00373	0.27552		0.32208	-0.1632	0.08415	-0.24734		0.32187	-0.664	0.53719	-1.2012		0.3227	0.61798	0.0245	0.59348		0.3225	0.19562	0.14119	0.05443		0.3225	-0.09252	0.19808	-0.2906		0.32228	-0.31701	0.01714	-0.33415
0.325	-0.23637	0.17425	-0.41062		0.32375	0.29115	-0.0561	0.34726		0.32375	-0.29559	-0.01014	-0.28545		0.32353	-0.69691	0.56736	-1.26427		0.32437	0.59532	0.03337	0.56195		0.32417	0.24167	0.05676	0.18491		0.32417	-0.07944	0.06266	-0.1421		0.32395	-0.35775	-0.01921	-0.33855
0.32667	-0.29822	0.21824	-0.51647		0.32542	0.31478	-0.12181	0.43659		0.32542	-0.43129	0.01275	-0.44404		0.3252	-0.73346	0.59397	-1.32743		0.32603	0.56412	0.06332	0.5008		0.32583	0.29099	-0.08779	0.37878		0.32583	-0.04927	-0.03647	-0.0128		0.32562	-0.37073	-0.01813	-0.3526
0.32833	-0.28272	0.24202	-0.52474		0.32708	0.31074	-0.14077	0.45151		0.32708	-0.58187	0.13722	-0.71909		0.32687	-0.76146	0.58331	-1.34477		0.3277	0.57363	0.13642	0.43721		0.3275	0.33046	-0.2346	0.56507		0.3275	-0.02213	-0.11484	0.09272		0.32728	-0.32694	-0.01413	-0.31281
0.33	-0.23438	0.27236	-0.50674		0.32875	0.2558	-0.11236	0.36816		0.32875	-0.71849	0.26613	-0.98462		0.32853	-0.78419	0.51604	-1.30023		0.32937	0.64893	0.20113	0.4478		0.32917	0.30451	-0.35662	0.66113		0.32917	0.02176	-0.17723	0.19899		0.32895	-0.23735	-0.05785	-0.17949
0.33167	-0.16772	0.31774	-0.48546		0.33042	0.19825	-0.10719	0.30544		0.33042	-0.75909	0.33625	-1.09534		0.3302	-0.79583	0.40679	-1.20262		0.33103	0.73808	0.22515	0.51294		0.33083	0.23235	-0.45617	0.68852		0.33083	0.09697	-0.17548	0.27245		0.33062	-0.11731	-0.13627	0.01896
0.33333	-0.10468	0.33851	-0.44319		0.33208	0.12477	-0.08665	0.21142		0.33208	-0.73317	0.3278	-1.06097		0.33187	-0.75106	0.31058	-1.06165		0.3327	0.77999	0.21897	0.56101		0.3325	0.17153	-0.52668	0.69821		0.3325	0.16269	-0.1298	0.29249		0.33228	0.02866	-0.17813	0.20679
0.335	-0.05087	0.32494	-0.37581		0.33375	0.06623	-0.04095	0.10718		0.33375	-0.70076	0.29951	-1.00026		0.33353	-0.64564	0.23583	-0.88147		0.33437	0.7701	0.21922	0.55088		0.33417	0.13717	-0.54353	0.6807		0.33417	0.20196	-0.08923	0.29119		0.33395	0.21572	-0.19088	0.40659
0.33667	-0.06165	0.27699	-0.33864		0.33542	0.03669	0.02957	0.00712		0.33542	-0.65382	0.28732	-0.94114		0.3352	-0.53382	0.18933	-0.72315		0.33603	0.74567	0.21593	0.52974		0.33583	0.13231	-0.48776	0.62007		0.33583	0.21003	-0.04585	0.25588		0.33562	0.36389	-0.21658	0.58047
0.33833	-0.13421	0.22714	-0.36135		0.33708	0.08527	0.08871	-0.00344		0.33708	-0.59691	0.26595	-0.86286		0.33687	-0.48543	0.19612	-0.68155		0.3377	0.71038	0.18271	0.52767		0.3375	0.14398	-0.42072	0.5647		0.3375	0.22298	0.01849	0.20449		0.33728	0.4193	-0.21905	0.63835
0.34	-0.17221	0.16809	-0.34029		0.33875	0.13816	0.10065	0.03751		0.33875	-0.53933	0.22192	-0.76126		0.33853	-0.5011	0.20644	-0.70754		0.33937	0.66772	0.1177	0.55002		0.33917	0.17598	-0.35328	0.52925		0.33917	0.211	0.0966	0.1144		0.33895	0.39866	-0.19071	0.58937
0.34167	-0.15198	0.15782	-0.3098		0.34042	0.13749	0.10309	0.0344		0.34042	-0.55328	0.1682	-0.72148		0.3402	-0.50812	0.13346	-0.64158		0.34103	0.63676	0.08643	0.55033		0.34083	0.21753	-0.29067	0.5082		0.34083	0.17282	0.15601	0.01682		0.34062	0.34	-0.16058	0.50058
0.34333	-0.12659	0.19433	-0.32092		0.34208	0.11013	0.08184	0.02829		0.34208	-0.59494	0.1417	-0.73664		0.34187	-0.48761	-0.01294	-0.47467		0.3427	0.64468	0.12229	0.5224		0.3425	0.28819	-0.20108	0.48926		0.3425	0.11942	0.19313	-0.07371		0.34228	0.26755	-0.15774	0.42529
0.345	-0.13253	0.25459	-0.38712		0.34375	0.10966	0.05745	0.05221		0.34375	-0.62529	0.11331	-0.7386		0.34353	-0.48435	-0.1239	-0.36046		0.34437	0.684	0.14428	0.53972		0.34417	0.3588	-0.11889	0.47769		0.34417	0.07527	0.23243	-0.15716		0.34395	0.15814	-0.14696	0.3051
0.34667	-0.13203	0.32231	-0.45434		0.34542	0.12198	0.04639	0.07559		0.34542	-0.62317	0.08086	-0.70404		0.3452	-0.52197	-0.16483	-0.35714		0.34603	0.72137	0.10148	0.61989		0.34583	0.37506	-0.07962	0.45468		0.34583	0.05054	0.24373	-0.19319		0.34562	0.06768	-0.07069	0.13837
0.34833	-0.11352	0.39283	-0.50636		0.34708	0.12763	0.03991	0.08772		0.34708	-0.60111	0.08988	-0.69099		0.34687	-0.57133	-0.18123	-0.3901		0.3477	0.75679	0.02262	0.73417		0.3475	0.38137	-0.06775	0.44912		0.3475	0.00294	0.23798	-0.23504		0.34728	0.01493	0.01208	0.00285
0.35	-0.09399	0.45256	-0.54655		0.34875	0.12425	0.08522	0.03903		0.34875	-0.60575	0.15416	-0.75991		0.34853	-0.57509	-0.18615	-0.38894		0.34937	0.78103	0.00332	0.77771		0.34917	0.43	-0.08041	0.51042		0.34917	-0.06728	0.21442	-0.2817		0.34895	-0.0037	0.07505	-0.07875
0.35167	-0.08064	0.45251	-0.53315		0.35042	0.11835	0.14731	-0.02896		0.35042	-0.62559	0.22602	-0.85161		0.3502	-0.5446	-0.08009	-0.46451		0.35103	0.80968	0.00879	0.80089		0.35083	0.51523	-0.0921	0.60733		0.35083	-0.13404	0.18378	-0.31782		0.35062	-0.04351	0.12242	-0.16593
0.35333	-0.03539	0.38961	-0.425		0.35208	0.11026	0.20387	-0.09361		0.35208	-0.65073	0.27245	-0.92318		0.35187	-0.52348	0.13132	-0.65479		0.3527	0.83634	-0.00605	0.84238		0.3525	0.56053	-0.11393	0.67446		0.3525	-0.13752	0.14976	-0.28728		0.35228	-0.08766	0.17109	-0.25875
0.355	0.03518	0.29653	-0.26134		0.35375	0.08118	0.21163	-0.13045		0.35375	-0.64678	0.28845	-0.93523		0.35353	-0.52606	0.33867	-0.86473		0.35437	0.85689	-0.01968	0.87657		0.35417	0.57956	-0.13219	0.71175		0.35417	-0.0962	0.12827	-0.22447		0.35395	-0.0999	0.19623	-0.29613
0.35667	0.08819	0.21341	-0.12523		0.35542	0.02711	0.18913	-0.16202		0.35542	-0.6431	0.25962	-0.90272		0.3552	-0.53407	0.46598	-1.00005		0.35603	0.84845	0.04736	0.80109		0.35583	0.60958	-0.12401	0.73359		0.35583	-0.05338	0.13378	-0.18715		0.35562	-0.07854	0.1362	-0.21475
0.35833	0.09709	0.14406	-0.04697		0.35708	-0.05354	0.2034	-0.25694		0.35708	-0.64985	0.17054	-0.82039		0.35687	-0.5437	0.52233	-1.06603		0.3577	0.80099	0.15591	0.64508		0.3575	0.59288	-0.08379	0.67667		0.3575	-0.02122	0.12551	-0.14672		0.35728	-0.02	0.01503	-0.03503
0.36	0.08189	0.09631	-0.01442		0.35875	-0.10171	0.24334	-0.34505		0.35875	-0.63666	0.05841	-0.69506		0.35853	-0.58043	0.55128	-1.13171		0.35937	0.7522	0.22392	0.52828		0.35917	0.48691	-0.02694	0.51385		0.35917	0.03766	0.09765	-0.05999		0.35895	0.04826	-0.10806	0.15631
0.36167	0.06025	0.03968	0.02056		0.36042	-0.08921	0.29752	-0.38672		0.36042	-0.5925	-0.00833	-0.58417		0.3602	-0.65519	0.54678	-1.20196		0.36103	0.69846	0.22652	0.47194		0.36083	0.32981	0.00652	0.3233		0.36083	0.11573	0.04847	0.06726		0.36062	0.14024	-0.18619	0.32643
0.36333	0.01401	-0.01977	0.03378		0.36208	-0.06914	0.35558	-0.42472		0.36208	-0.51285	-0.05712	-0.45573		0.36187	-0.7408	0.52539	-1.26618		0.3627	0.61592	0.17793	0.43798		0.3625	0.19179	-0.00659	0.19839		0.3625	0.14567	0.00856	0.13711		0.36228	0.19665	-0.22593	0.42258
0.365	-0.05279	-0.07545	0.02266		0.36375	-0.08881	0.42166	-0.51047		0.36375	-0.46533	-0.10349	-0.36184		0.36353	-0.81293	0.50576	-1.31869		0.36437	0.50604	0.11873	0.38732		0.36417	0.11203	-0.06349	0.17552		0.36417	0.12895	-0.02278	0.15174		0.36395	0.22594	-0.21198	0.43792
0.36667	-0.08337	-0.10508	0.02171		0.36542	-0.13666	0.4722	-0.60886		0.36542	-0.44557	-0.11201	-0.33356		0.3652	-0.85849	0.49169	-1.35019		0.36603	0.45676	0.04305	0.41371		0.36583	0.09271	-0.1278	0.22051		0.36583	0.10183	-0.02693	0.12875		0.36562	0.2242	-0.11839	0.34259
0.36833	-0.05746	-0.10816	0.0507		0.36708	-0.14038	0.43914	-0.57953		0.36708	-0.43429	-0.06645	-0.36784		0.36687	-0.86941	0.49587	-1.36527		0.3677	0.48652	-0.02527	0.51179		0.3675	0.11957	-0.18068	0.30025		0.3675	0.13022	-0.01244	0.14266		0.36728	0.19229	0.02163	0.17066
0.37	-0.02532	-0.09271	0.06739		0.36875	-0.09364	0.32163	-0.41527		0.36875	-0.41597	0.00785	-0.42381		0.36853	-0.85884	0.49684	-1.35569		0.36937	0.52986	-0.08993	0.61978		0.36917	0.14237	-0.24106	0.38343		0.36917	0.1712	-0.02439	0.19559		0.36895	0.16022	0.14482	0.0154
0.37167	-0.02535	-0.03021	0.00486		0.37042	-0.02708	0.16201	-0.1891		0.37042	-0.3907	0.06956	-0.46026		0.3702	-0.83709	0.47941	-1.3165		0.37103	0.53982	-0.1574	0.69722		0.37083	0.1092	-0.30692	0.41611		0.37083	0.17353	-0.03351	0.20704		0.37062	0.12746	0.19033	-0.06288
0.37333	-0.06577	0.06295	-0.12872		0.37208	0.04432	0.04829	-0.00397		0.37208	-0.38768	0.13829	-0.52597		0.37187	-0.81953	0.42757	-1.2471		0.3727	0.56929	-0.19599	0.76528		0.3725	0.06737	-0.34555	0.41292		0.3725	0.13342	-0.02512	0.15853		0.37228	0.13233	0.19286	-0.06053
0.375	-0.14143	0.14403	-0.28547		0.37375	0.14219	-0.00126	0.14345		0.37375	-0.37333	0.22181	-0.59514		0.37353	-0.82389	0.37538	-1.19927		0.37437	0.61137	-0.22101	0.83238		0.37417	0.03939	-0.31605	0.35544		0.37417	0.066	-0.00446	0.07046		0.37395	0.14856	0.16028	-0.01172
0.37667	-0.25705	0.16978	-0.42683		0.37542	0.25088	-0.0049	0.25579		0.37542	-0.36889	0.27938	-0.64827		0.3752	-0.84722	0.3662	-1.21342		0.37603	0.60981	-0.24179	0.8516		0.37583	0.01492	-0.24559	0.26051		0.37583	0.0053	-0.05615	0.06145		0.37562	0.16996	0.10677	0.0632
0.37833	-0.38057	0.1452	-0.52577		0.37708	0.29846	0.03074	0.26771		0.37708	-0.35687	0.31288	-0.66975		0.37687	-0.89071	0.36693	-1.25764		0.3777	0.57657	-0.2636	0.84017		0.3775	-0.01032	-0.19892	0.1886		0.3775	-0.0731	-0.18364	0.11054		0.37728	0.21563	0.06048	0.15515
0.38	-0.47291	0.07793	-0.55084		0.37875	0.27999	0.10124	0.17875		0.37875	-0.37899	0.35073	-0.72972		0.37853	-0.94955	0.39827	-1.34782		0.37937	0.56619	-0.25504	0.82123		0.37917	0.02598	-0.18729	0.21327		0.37917	-0.16389	-0.29698	0.13309		0.37895	0.27852	0.06247	0.21604
0.38167	-0.52749	-0.00669	-0.5208		0.38042	0.23855	0.20216	0.0364		0.38042	-0.43698	0.37459	-0.81157		0.3802	-1.00288	0.44362	-1.44649		0.38103	0.60628	-0.18591	0.7922		0.38083	0.18024	-0.22818	0.40843		0.38083	-0.23878	-0.36796	0.12918		0.38062	0.33671	0.10276	0.23395
0.38333	-0.54966	-0.04385	-0.50581		0.38208	0.22679	0.25858	-0.03179		0.38208	-0.53059	0.35844	-0.88903		0.38187	-1.02475	0.4767	-1.50144		0.3827	0.60979	-0.09713	0.70692		0.3825	0.34207	-0.29428	0.63635		0.3825	-0.27627	-0.39701	0.12074		0.38228	0.34415	0.1214	0.22275
0.385	-0.53114	0.0044	-0.53554		0.38375	0.21139	0.2452	-0.03381		0.38375	-0.61256	0.25418	-0.86674		0.38353	-0.99498	0.46191	-1.45689		0.38437	0.5684	-0.01796	0.58636		0.38417	0.41707	-0.37942	0.79649		0.38417	-0.27892	-0.38737	0.10845		0.38395	0.31031	0.08155	0.22876
0.38667	-0.48686	0.07601	-0.56287		0.38542	0.15062	0.16551	-0.01489		0.38542	-0.65174	0.11414	-0.76587		0.3852	-0.94403	0.41597	-1.36		0.38603	0.52963	0.02517	0.50446		0.38583	0.38513	-0.44237	0.8275		0.38583	-0.30623	-0.31574	0.00951		0.38562	0.25398	0.01385	0.24012
0.38833	-0.43084	0.10017	-0.53102		0.38708	0.08364	0.04213	0.04151		0.38708	-0.6411	-0.0124	-0.6287		0.38687	-0.86794	0.36218	-1.23012		0.3877	0.53339	0.00839	0.525		0.3875	0.30611	-0.44071	0.74682		0.3875	-0.34282	-0.19791	-0.14491		0.38728	0.18331	-0.03163	0.21493
0.39	-0.37777	0.11932	-0.49709		0.38875	0.02009	-0.10673	0.12682		0.38875	-0.58247	-0.09059	-0.49188		0.38853	-0.76476	0.2878	-1.05256		0.38937	0.57077	-0.05969	0.63045		0.38917	0.21011	-0.37291	0.58302		0.38917	-0.36304	-0.06789	-0.29515		0.38895	0.09582	-0.05316	0.14898
0.39167	-0.32035	0.13956	-0.45992		0.39042	-0.04508	-0.25699	0.21191		0.39042	-0.49053	-0.08781	-0.40273		0.3902	-0.67163	0.18615	-0.85777		0.39103	0.61537	-0.15495	0.77032		0.39083	0.08035	-0.2556	0.33595		0.39083	-0.35638	0.05712	-0.41351		0.39062	0.02705	-0.05436	0.08141
0.39333	-0.25796	0.10762	-0.36559		0.39208	-0.08625	-0.35574	0.26949		0.39208	-0.38022	-0.04412	-0.3361		0.39187	-0.62112	0.0984	-0.71952		0.3927	0.68735	-0.24854	0.93589		0.3925	-0.0162	-0.13566	0.11946		0.3925	-0.31729	0.17024	-0.48753		0.39228	-0.02553	-0.06375	0.03823
0.395	-0.21765	-0.00954	-0.20811		0.39375	-0.0875	-0.3994	0.3119		0.39375	-0.29112	0.00975	-0.30087		0.39353	-0.61787	0.04552	-0.66338		0.39437	0.81155	-0.33148	1.14302		0.39417	-0.06893	-0.05671	-0.01221		0.39417	-0.25098	0.22317	-0.47415		0.39395	-0.08015	-0.06557	-0.01457
0.39667	-0.20324	-0.11939	-0.08386		0.39542	-0.01825	-0.37678	0.35852		0.39542	-0.23238	0.02961	-0.26198		0.3952	-0.63416	-0.00717	-0.627		0.39603	0.91947	-0.39764	1.31711		0.39583	-0.01461	-0.06085	0.04624		0.39583	-0.14107	0.24127	-0.38234		0.39562	-0.13185	-0.05345	-0.0784
0.39833	-0.23738	-0.10904	-0.12834		0.39708	0.07751	-0.33467	0.41217		0.39708	-0.23467	0.0347	-0.26938		0.39687	-0.65247	-0.05638	-0.59609		0.3977	0.97033	-0.40378	1.3741		0.3975	0.12116	-0.15178	0.27294		0.3975	-0.05005	0.28541	-0.33545		0.39728	-0.15103	-0.07097	-0.08006
0.4	-0.2813	-0.01325	-0.26805		0.39875	0.16841	-0.26724	0.43566		0.39875	-0.27259	0.03842	-0.311		0.39853	-0.68292	-0.06598	-0.61694		0.39937	0.92438	-0.3619	1.28628		0.39917	0.27862	-0.29185	0.57048		0.39917	-0.01206	0.33551	-0.34757		0.39895	-0.11872	-0.14728	0.02857
0.40167	-0.31734	0.11025	-0.42759		0.40042	0.2417	-0.17022	0.41192		0.40042	-0.33262	0.02801	-0.36064		0.4002	-0.71778	-0.00821	-0.70957		0.40103	0.83925	-0.30671	1.14596		0.40083	0.40252	-0.39125	0.79377		0.40083	-0.0051	0.32764	-0.33274		0.40062	-0.05344	-0.26321	0.20978
0.40333	-0.33009	0.18464	-0.51473		0.40208	0.26454	-0.08433	0.34887		0.40208	-0.37514	0.03541	-0.41055		0.40187	-0.75869	0.07685	-0.83554		0.4027	0.74742	-0.27258	1.02		0.4025	0.43575	-0.41297	0.84873		0.4025	0.0063	0.22496	-0.21867		0.40228	0.05671	-0.33481	0.39153
0.405	-0.33285	0.21943	-0.55228		0.40375	0.26426	-0.02971	0.29397		0.40375	-0.44248	0.10238	-0.54486		0.40353	-0.77903	0.1391	-0.91813		0.40437	0.66687	-0.26154	0.92841		0.40417	0.40267	-0.36034	0.76301		0.40417	-0.01027	0.12719	-0.13746		0.40395	0.1872	-0.30421	0.49141
0.40667	-0.35311	0.23134	-0.58445		0.40542	0.25246	-0.05767	0.31012		0.40542	-0.56674	0.20652	-0.77326		0.4052	-0.77982	0.16931	-0.94913		0.40603	0.62294	-0.245	0.86794		0.40583	0.32632	-0.26742	0.59374		0.40583	-0.06987	0.06548	-0.13535		0.40562	0.28653	-0.21448	0.50101
0.40833	-0.34926	0.22899	-0.57825		0.40708	0.22268	-0.09327	0.31595		0.40708	-0.73215	0.28967	-1.02182		0.40687	-0.77561	0.19048	-0.96609		0.4077	0.57889	-0.22092	0.79981		0.4075	0.24585	-0.18424	0.43008		0.4075	-0.14693	0.01092	-0.15786		0.40728	0.29596	-0.09136	0.38732
0.41	-0.34093	0.18011	-0.52104		0.40875	0.19046	-0.10701	0.29746		0.40875	-0.85572	0.31049	-1.16621		0.40853	-0.74445	0.18649	-0.93094		0.40937	0.54208	-0.20053	0.74261		0.40917	0.17602	-0.12485	0.30087		0.40917	-0.19987	-0.03477	-0.1651		0.40895	0.258	0.01823	0.23977
0.41167	-0.34023	0.08249	-0.42272		0.41042	0.1763	-0.12598	0.30228		0.41042	-0.89145	0.29336	-1.18481		0.4102	-0.66058	0.15745	-0.81803		0.41103	0.49856	-0.17106	0.66962		0.41083	0.10128	-0.09699	0.19827		0.41083	-0.23915	-0.04682	-0.19233		0.41062	0.18703	0.10825	0.07878
0.41333	-0.39575	-0.00206	-0.39369		0.41208	0.21636	-0.13992	0.35628		0.41208	-0.88228	0.23518	-1.11745		0.41187	-0.54301	0.14752	-0.69053		0.4127	0.44689	-0.10591	0.5528		0.4125	0.0679	-0.14486	0.21276		0.4125	-0.30162	-0.01867	-0.28295		0.41228	0.08848	0.15104	-0.06256
0.415	-0.49233	-0.07425	-0.41808		0.41375	0.26351	-0.13594	0.39946		0.41375	-0.87578	0.17153	-1.04731		0.41353	-0.47617	0.16966	-0.64583		0.41437	0.36448	-0.01748	0.38196		0.41417	0.1126	-0.24638	0.35898		0.41417	-0.35214	0.03024	-0.38238		0.41395	-0.01583	0.12876	-0.14459
0.41667	-0.53882	-0.13635	-0.40247		0.41542	0.28548	-0.06487	0.35035		0.41542	-0.87434	0.14384	-1.01818		0.4152	-0.47243	0.21745	-0.68989		0.41603	0.26616	0.05179	0.21437		0.41583	0.18571	-0.36162	0.54733		0.41583	-0.37243	0.0907	-0.46314		0.41562	-0.06214	0.05847	-0.12061
0.41833	-0.52715	-0.23358	-0.29358		0.41708	0.27054	0.01648	0.25406		0.41708	-0.84908	0.15423	-1.0033		0.41687	-0.49502	0.26716	-0.76218		0.4177	0.18048	0.0801	0.10037		0.4175	0.2014	-0.38418	0.58559		0.4175	-0.36853	0.14488	-0.5134		0.41728	-0.03453	-0.05476	0.02024
0.42	-0.48132	-0.33131	-0.15001		0.41875	0.23651	0.01795	0.21856		0.41875	-0.81636	0.16079	-0.97715		0.41853	-0.51949	0.34211	-0.8616		0.41937	0.14585	0.07237	0.07349		0.41917	0.15651	-0.32516	0.48167		0.41917	-0.35394	0.15435	-0.50829		0.41895	-0.01349	-0.16601	0.15251
0.42167	-0.46192	-0.40828	-0.05364		0.42042	0.18916	-0.07713	0.26629		0.42042	-0.7923	0.11944	-0.91174		0.4202	-0.57814	0.40315	-0.98129		0.42103	0.1502	0.04032	0.10988		0.42083	0.12903	-0.27758	0.40661		0.42083	-0.33587	0.14406	-0.47993		0.42062	-0.00603	-0.25325	0.24722
0.42333	-0.45244	-0.4175	-0.03494		0.42208	0.10888	-0.22783	0.33671		0.42208	-0.79391	0.08839	-0.88231		0.42187	-0.66961	0.42009	-1.08969		0.4227	0.17425	-0.03	0.20424		0.4225	0.10201	-0.22419	0.32619		0.4225	-0.2782	0.16224	-0.44043		0.42228	0.00829	-0.30859	0.31688
0.425	-0.42067	-0.33779	-0.08289		0.42375	0.03785	-0.3666	0.40445		0.42375	-0.78662	0.09725	-0.88388		0.42353	-0.73492	0.40822	-1.14314		0.42437	0.21437	-0.11147	0.32584		0.42417	0.04596	-0.13902	0.18498		0.42417	-0.19713	0.19114	-0.38826		0.42395	0.04718	-0.35508	0.40226
0.42667	-0.37747	-0.22596	-0.15151		0.42542	0.000834465	-0.4867	0.48754		0.42542	-0.72619	0.14007	-0.86626		0.4252	-0.75904	0.40808	-1.16712		0.42603	0.23431	-0.17408	0.40838		0.42583	-0.03225	-0.0183	-0.01395		0.42583	-0.1222	0.20296	-0.32517		0.42562	0.0805	-0.38874	0.46924
0.42833	-0.32625	-0.13266	-0.19359		0.42708	0.00701	-0.5873	0.59431		0.42708	-0.61942	0.18859	-0.80801		0.42687	-0.75233	0.41932	-1.17165		0.4277	0.2409	-0.20141	0.44231		0.4275	-0.07962	0.03368	-0.1133		0.4275	-0.09571	0.19469	-0.2904		0.42728	0.10429	-0.38533	0.48962
0.43	-0.2753	-0.0774	-0.1979		0.42875	0.03224	-0.60828	0.64052		0.42875	-0.50817	0.22437	-0.73254		0.42853	-0.74159	0.40558	-1.14717		0.42937	0.20753	-0.18005	0.38758		0.42917	-0.08391	-0.01091	-0.073		0.42917	-0.09878	0.22048	-0.31926		0.42895	0.13207	-0.34649	0.47856
0.43167	-0.20768	-0.04274	-0.16494		0.43042	0.04919	-0.51142	0.56061		0.43042	-0.44663	0.26359	-0.71021		0.4302	-0.7131	0.3868	-1.0999		0.43103	0.16183	-0.16956	0.33139		0.43083	-0.09013	-0.09178	0.00165		0.43083	-0.09678	0.26514	-0.36191		0.43062	0.13284	-0.29691	0.42975
0.43333	-0.1254	-0.04858	-0.07682		0.43208	0.0538	-0.36752	0.42132		0.43208	-0.41944	0.28557	-0.705		0.43187	-0.68323	0.34816	-1.03138		0.4327	0.15364	-0.18085	0.33449		0.4325	-0.06593	-0.17015	0.10422		0.4325	-0.07769	0.30264	-0.38033		0.43228	0.12365	-0.23104	0.35469
0.435	-0.01377	-0.09419	0.08042		0.43375	0.03658	-0.2484	0.28498		0.43375	-0.40373	0.25088	-0.65462		0.43353	-0.68358	0.27794	-0.96152		0.43437	0.17191	-0.21276	0.38467		0.43417	-0.0126	-0.25728	0.24468		0.43417	-0.05232	0.29356	-0.34588		0.43395	0.1168	-0.1795	0.2963
0.43667	0.0743	-0.13226	0.20655		0.43542	-0.00314	-0.17254	0.1694		0.43542	-0.38167	0.16351	-0.54518		0.4352	-0.67984	0.16602	-0.84586		0.43603	0.21102	-0.23568	0.4467		0.43583	0.03754	-0.36941	0.40694		0.43583	-0.04388	0.24708	-0.29095		0.43562	0.1272	-0.1827	0.30989
0.43833	0.09067	-0.13154	0.22221		0.43708	-0.01913	-0.07208	0.05295		0.43708	-0.34849	0.06121	-0.4097		0.43687	-0.67309	0.05449	-0.72759		0.4377	0.25398	-0.26191	0.51589		0.4375	0.04238	-0.46879	0.51117		0.4375	-0.03684	0.17577	-0.21261		0.43728	0.14783	-0.22939	0.37722
0.44	0.03325	-0.09936	0.13261		0.43875	0.01043	0.03394	-0.02351		0.43875	-0.35909	-0.00282	-0.35627		0.43853	-0.66206	-0.03128	-0.63077		0.43937	0.33834	-0.32263	0.66097		0.43917	0.00521	-0.5042	0.5094		0.43917	-0.04866	0.06844	-0.1171		0.43895	0.15987	-0.28244	0.4423
0.44167	-0.03299	-0.088	0.05501		0.44042	0.06302	0.07931	-0.01629		0.44042	-0.41685	-0.00229	-0.41457		0.4402	-0.68197	-0.06209	-0.61987		0.44103	0.44787	-0.38587	0.83374		0.44083	-0.00622	-0.44743	0.44121		0.44083	-0.09048	-0.03856	-0.05192		0.44062	0.14838	-0.30959	0.45796
0.44333	-0.04267	-0.08515	0.04248		0.44208	0.09526	0.07024	0.02503		0.44208	-0.49739	0.03092	-0.52831		0.44187	-0.68662	-0.05382	-0.63281		0.4427	0.53003	-0.40166	0.9317		0.4425	-0.01392	-0.35217	0.33826		0.4425	-0.18684	-0.11803	-0.06881		0.44228	0.08945	-0.36278	0.45224
0.445	-0.04064	-0.06092	0.02027		0.44375	0.09539	0.04097	0.05442		0.44375	-0.54979	0.09218	-0.64196		0.44353	-0.6373	-0.02995	-0.60735		0.44437	0.5852	-0.32357	0.90877		0.44417	-0.01153	-0.28571	0.27418		0.44417	-0.29735	-0.14333	-0.15401		0.44395	0.02563	-0.40715	0.43278
0.44667	-0.04025	-0.01406	-0.02619		0.44542	0.10943	0.0407	0.06872		0.44542	-0.59412	0.17216	-0.76628		0.4452	-0.58311	0.02076	-0.60388		0.44603	0.64436	-0.21839	0.86275		0.44583	-0.01713	-0.26508	0.24796		0.44583	-0.36783	-0.15703	-0.2108		0.44562	-0.02643	-0.41248	0.38605
0.44833	-0.01273	0.05054	-0.06326		0.44708	0.1346	0.03214	0.10246		0.44708	-0.65454	0.25114	-0.90569		0.44687	-0.5924	0.06475	-0.65714		0.4477	0.72561	-0.13234	0.85796		0.4475	-0.02386	-0.24084	0.21698		0.4475	-0.37714	-0.15876	-0.21838		0.44728	-0.07685	-0.39406	0.31722
0.45	0.07343	0.10988	-0.03646		0.44875	0.12862	-0.00365	0.13227		0.44875	-0.6755	0.30582	-0.98132		0.44853	-0.68025	0.09351	-0.77376		0.44937	0.7627	-0.08471	0.84741		0.44917	-0.01593	-0.18214	0.16621		0.44917	-0.36327	-0.11175	-0.25152		0.44895	-0.14452	-0.37932	0.2348
0.45167	0.16945	0.15482	0.01463		0.45042	0.12764	-0.05291	0.18056		0.45042	-0.64249	0.31411	-0.95659		0.4502	-0.77609	0.0418	-0.81789		0.45103	0.70988	-0.03335	0.74323		0.45083	-0.01253	-0.15297	0.14044		0.45083	-0.31684	-0.05326	-0.26358		0.45062	-0.15801	-0.39809	0.24008
0.45333	0.20552	0.14702	0.0585		0.45208	0.1539	-0.07568	0.22958		0.45208	-0.56576	0.29447	-0.86023		0.45187	-0.84348	-0.04467	-0.79881		0.4527	0.60099	0.02069	0.5803		0.4525	0.01415	-0.19125	0.2054		0.4525	-0.22483	-0.04042	-0.18441		0.45228	-0.10107	-0.41716	0.31609
0.455	0.19605	0.09865	0.09739		0.45375	0.21306	-0.06111	0.27417		0.45375	-0.4871	0.26856	-0.75566		0.45353	-0.86537	-0.10315	-0.76222		0.45437	0.48199	-0.01054	0.49254		0.45417	0.00554	-0.25917	0.2647		0.45417	-0.11282	-0.10423	-0.00858		0.45395	-0.02975	-0.44797	0.41822
0.45667	0.17711	0.03341	0.1437		0.45542	0.23493	-0.03169	0.26662		0.45542	-0.4187	0.22139	-0.64009		0.4552	-0.84469	-0.12271	-0.72198		0.45603	0.3682	-0.11527	0.48347		0.45583	-0.03284	-0.27668	0.24384		0.45583	-0.03898	-0.14954	0.11056		0.45562	0.01021	-0.4828	0.49301
0.45833	0.14716	-0.03041	0.17757		0.45708	0.20791	-0.03453	0.24243		0.45708	-0.36696	0.12681	-0.49377		0.45687	-0.74895	-0.10451	-0.64445		0.4577	0.2358	-0.24678	0.48258		0.4575	-0.07955	-0.22659	0.14704		0.4575	-0.03196	-0.11333	0.08138		0.45728	0.03336	-0.49373	0.52709
0.46	0.07385	-0.09204	0.16589		0.45875	0.18854	-0.06853	0.25707		0.45875	-0.35975	0.02812	-0.38787		0.45853	-0.62314	-0.0966	-0.52653		0.45937	0.13192	-0.33829	0.47021		0.45917	-0.12862	-0.19604	0.06742		0.45917	-0.04919	-0.03941	-0.00978		0.45895	0.08734	-0.47315	0.56048
0.46167	-0.03918	-0.13236	0.09318		0.46042	0.1385	-0.08477	0.22326		0.46042	-0.36851	-0.03295	-0.33556		0.4602	-0.49862	-0.083	-0.41562		0.46103	0.11727	-0.37709	0.49436		0.46083	-0.15797	-0.1804	0.02243		0.46083	-0.07144	0.04648	-0.11792		0.46062	0.15876	-0.43721	0.59596
0.46333	-0.14864	-0.10418	-0.04446		0.46208	0.06527	-0.05222	0.1175		0.46208	-0.3809	-0.01916	-0.36174		0.46187	-0.41776	-0.04602	-0.37174		0.4627	0.19449	-0.3953	0.58979		0.4625	-0.18191	-0.14471	-0.03719		0.4625	-0.08094	0.12469	-0.20562		0.46228	0.24252	-0.41382	0.65634
0.465	-0.2066	-0.04575	-0.16085		0.46375	-0.01839	0.01464	-0.03303		0.46375	-0.37605	0.01939	-0.39544		0.46353	-0.39686	0.04443	-0.44128		0.46437	0.29863	-0.38961	0.68824		0.46417	-0.17255	-0.10451	-0.06804		0.46417	-0.05144	0.21501	-0.26645		0.46395	0.3296	-0.37634	0.70594
0.46667	-0.20637	0.00942	-0.21579		0.46542	-0.06121	0.05496	-0.11618		0.46542	-0.40232	0.0564	-0.45872		0.4652	-0.43409	0.14509	-0.57917		0.46603	0.40778	-0.38502	0.7928		0.46583	-0.1436	-0.11543	-0.02816		0.46583	0.03825	0.27204	-0.23378		0.46562	0.38637	-0.33435	0.72072
0.46833	-0.20445	0.03014	-0.23459		0.46708	-0.103	0.06681	-0.16981		0.46708	-0.47754	0.11789	-0.59543		0.46687	-0.53441	0.21467	-0.74907		0.4677	0.51906	-0.37154	0.8906		0.4675	-0.09128	-0.2305	0.13921		0.4675	0.16277	0.25516	-0.09239		0.46728	0.41623	-0.34504	0.76127
0.47	-0.21556	0.02985	-0.24541		0.46875	-0.19482	0.0736	-0.26842		0.46875	-0.593	0.15342	-0.74642		0.46853	-0.62152	0.26299	-0.88451		0.46937	0.61113	-0.32255	0.93368		0.46917	-0.03148	-0.34251	0.31103		0.46917	0.26827	0.21284	0.05542		0.46895	0.43365	-0.41221	0.84586
0.47167	-0.21543	0.04169	-0.25713		0.47042	-0.29892	0.0566	-0.35553		0.47042	-0.70139	0.13595	-0.83734		0.4702	-0.66549	0.32047	-0.98597		0.47103	0.64217	-0.26507	0.90724		0.47083	-0.019	-0.42747	0.40847		0.47083	0.31096	0.18165	0.12931		0.47062	0.43819	-0.48131	0.91951
0.47333	-0.18188	0.03082	-0.21269		0.47208	-0.33074	-0.051	-0.27974		0.47208	-0.79933	0.0636	-0.86293		0.47187	-0.65306	0.3588	-1.01186		0.4727	0.60759	-0.22274	0.83033		0.4725	-0.08126	-0.48424	0.40299		0.4725	0.30475	0.16055	0.1442		0.47228	0.39779	-0.51383	0.91162
0.475	-0.13451	0.01407	-0.14859		0.47375	-0.30503	-0.27023	-0.0348		0.47375	-0.91391	-0.00876	-0.90515		0.47353	-0.64863	0.33096	-0.97959		0.47437	0.55885	-0.19116	0.75001		0.47417	-0.191	-0.51291	0.32192		0.47417	0.24081	0.13564	0.10517		0.47395	0.31253	-0.54904	0.86157
0.47667	-0.11077	-0.01235	-0.09841		0.47542	-0.28814	-0.49519	0.20705		0.47542	-1.00507	-0.06336	-0.94171		0.4752	-0.63546	0.259	-0.89446		0.47603	0.50662	-0.11797	0.6246		0.47583	-0.26298	-0.51904	0.25605		0.47583	0.14532	0.11331	0.03201		0.47562	0.22656	-0.56936	0.79592
0.47833	-0.05472	-0.02218	-0.03254		0.47708	-0.29915	-0.6241	0.32495		0.47708	-1.0407	-0.11884	-0.92185		0.47687	-0.58003	0.19931	-0.77934		0.4777	0.46407	-0.02614	0.49021		0.4775	-0.28806	-0.48467	0.19661		0.4775	0.06568	0.14012	-0.07443		0.47728	0.1338	-0.53448	0.66829
0.48	0.05221	-0.01915	0.07136		0.47875	-0.29813	-0.64612	0.34799		0.47875	-0.99926	-0.13539	-0.86387		0.47853	-0.5068	0.19968	-0.70648		0.47937	0.44908	-0.01299	0.46206		0.47917	-0.28524	-0.45883	0.17359		0.47917	0.04736	0.19182	-0.14446		0.47895	0.05985	-0.4409	0.50075
0.48167	0.14193	-0.03067	0.1726		0.48042	-0.25469	-0.61309	0.3584		0.48042	-0.93058	-0.10321	-0.82738		0.4802	-0.48701	0.23512	-0.72213		0.48103	0.46422	-0.10268	0.56691		0.48083	-0.25704	-0.44096	0.18392		0.48083	0.07334	0.23946	-0.16612		0.48062	-0.01061	-0.34313	0.33252
0.48333	0.14365	-0.04271	0.18635		0.48208	-0.22205	-0.53939	0.31734		0.48208	-0.87838	-0.0561	-0.82228		0.48187	-0.54879	0.29019	-0.83898		0.4827	0.48876	-0.23398	0.72274		0.4825	-0.21933	-0.43018	0.21085		0.4825	0.12657	0.26689	-0.14032		0.48228	-0.06436	-0.27787	0.21351
0.485	0.04961	-0.06141	0.11102		0.48375	-0.1865	-0.40192	0.21542		0.48375	-0.82683	-0.02617	-0.80065		0.48353	-0.61369	0.34305	-0.95674		0.48437	0.53631	-0.34048	0.87678		0.48417	-0.18419	-0.42067	0.23648		0.48417	0.17166	0.26781	-0.09615		0.48395	-0.09686	-0.26423	0.16737
0.48667	-0.06165	-0.06607	0.00442		0.48542	-0.1343	-0.27014	0.13584		0.48542	-0.75425	0.02305	-0.7773		0.4852	-0.67033	0.38211	-1.05244		0.48603	0.59061	-0.43982	1.03042		0.48583	-0.17278	-0.37804	0.20526		0.48583	0.19032	0.26097	-0.07065		0.48562	-0.06222	-0.29834	0.23612
0.48833	-0.17751	-0.07551	-0.102		0.48708	-0.04517	-0.1917	0.14653		0.48708	-0.629	0.09476	-0.72376		0.48687	-0.74314	0.39567	-1.13881		0.4877	0.62098	-0.55169	1.17267		0.4875	-0.16938	-0.28555	0.11617		0.4875	0.15301	0.21323	-0.06022		0.48728	0.03633	-0.36453	0.40086
0.49	-0.31278	-0.08292	-0.22985		0.48875	0.02861	-0.17715	0.20576		0.48875	-0.49445	0.18796	-0.68241		0.48853	-0.81559	0.37578	-1.19136		0.48937	0.55975	-0.61441	1.17416		0.48917	-0.15928	-0.17554	0.01626		0.48917	0.08637	0.13179	-0.04541		0.48895	0.12723	-0.43911	0.56634
0.49167	-0.38047	-0.09549	-0.28498		0.49042	0.07985	-0.18706	0.26691		0.49042	-0.40214	0.26563	-0.66777		0.4902	-0.8783	0.35717	-1.23547		0.49103	0.45379	-0.58978	1.04357		0.49083	-0.16408	-0.10154	-0.06254		0.49083	0.03867	0.01631	0.02236		0.49062	0.2243	-0.46854	0.69284
0.49333	-0.34049	-0.09836	-0.24214		0.49208	0.13701	-0.22009	0.3571		0.49208	-0.37474	0.34117	-0.71591		0.49187	-0.91404	0.32718	-1.24121		0.4927	0.36272	-0.50519	0.86791		0.4925	-0.15904	-0.10405	-0.05499		0.4925	-0.01083	-0.08121	0.07038		0.49228	0.33262	-0.43161	0.76423
0.495	-0.22138	-0.08816	-0.13322		0.49375	0.21461	-0.27157	0.48619		0.49375	-0.415	0.39092	-0.80593		0.49353	-0.94187	0.30515	-1.24701		0.49437	0.27215	-0.43102	0.70318		0.49417	-0.1178	-0.15882	0.04102		0.49417	-0.02863	-0.13033	0.10171		0.49395	0.4233	-0.31903	0.74233
0.49667	-0.10448	-0.07118	-0.0333		0.49542	0.29708	-0.30332	0.6004		0.49542	-0.50403	0.4025	-0.90653		0.4952	-0.9639	0.31109	-1.27499		0.49603	0.17652	-0.3837	0.56022		0.49583	-0.03845	-0.24369	0.20524		0.49583	-0.02421	-0.15796	0.13375		0.49562	0.42439	-0.21771	0.64209
0.49833	-0.07903	-0.05548	-0.02354		0.49708	0.36687	-0.30099	0.66786		0.49708	-0.64895	0.40003	-1.04897		0.49687	-0.98101	0.34121	-1.32222		0.4977	0.09022	-0.29148	0.3817		0.4975	0.05268	-0.3392	0.39188		0.4975	0.007	-0.16554	0.17254		0.49728	0.36264	-0.14251	0.50516
0.5	-0.10293	-0.07122	-0.03171		0.49875	0.43808	-0.31496	0.75304		0.49875	-0.8054	0.35054	-1.15594		0.49853	-1.02735	0.34197	-1.36933		0.49937	0.05843	-0.17955	0.23798		0.49917	0.11353	-0.41919	0.53272		0.49917	0.03213	-0.1583	0.19043		0.49895	0.27974	-0.08479	0.36453
0.50167	-0.18426	-0.1209	-0.06336		0.50042	0.44219	-0.3468	0.78899		0.50042	-0.94645	0.28874	-1.23519		0.5002	-1.0671	0.30404	-1.37114		0.50103	0.05568	-0.08638	0.14206		0.50083	0.15293	-0.45786	0.61079		0.50083	0.02716	-0.10349	0.13065		0.50062	0.16478	-0.05634	0.22112
0.50333	-0.25386	-0.17696	-0.0769		0.50208	0.31159	-0.32318	0.63477		0.50208	-1.01518	0.22311	-1.23829		0.50187	-1.09272	0.26427	-1.35699		0.5027	0.07334	-0.05417	0.12752		0.5025	0.15928	-0.44212	0.6014		0.5025	0.00618	-0.00142	0.00761		0.50228	0.02597	-0.07519	0.10116
0.505	-0.30433	-0.20758	-0.09675		0.50375	0.06338	-0.24466	0.30804		0.50375	-0.9989	0.18806	-1.18696		0.50353	-1.0922	0.25193	-1.34413		0.50437	0.09976	-0.03564	0.1354		0.50417	0.12752	-0.3696	0.49712		0.50417	-0.04263	0.13196	-0.17459		0.50395	-0.07842	-0.15055	0.07213
0.50667	-0.35854	-0.23115	-0.12739		0.50542	-0.17188	-0.14865	-0.02323		0.50542	-0.92386	0.15843	-1.08229		0.5052	-1.08722	0.24005	-1.32727		0.50603	0.11914	-0.03149	0.15063		0.50583	0.08205	-0.26889	0.35094		0.50583	-0.08351	0.28656	-0.37007		0.50562	-0.13143	-0.20172	0.07029
0.50833	-0.3873	-0.26022	-0.12708		0.50708	-0.29489	-0.09147	-0.20342		0.50708	-0.83642	0.11201	-0.94844		0.50687	-1.0497	0.23745	-1.28715		0.5077	0.10114	-0.09704	0.19819		0.5075	0.03568	-0.19352	0.2292		0.5075	-0.09058	0.38978	-0.48036		0.50728	-0.16066	-0.20932	0.04866
0.51	-0.40394	-0.26285	-0.14109		0.50875	-0.33665	-0.02711	-0.30953		0.50875	-0.77429	0.1111	-0.8854		0.50853	-0.981	0.25082	-1.23182		0.50937	0.09139	-0.19768	0.28907		0.50917	0.02244	-0.21451	0.23695		0.50917	-0.05892	0.4049	-0.46382		0.50895	-0.18571	-0.18734	0.00163
0.51167	-0.36503	-0.17659	-0.18844		0.51042	-0.30003	0.07256	-0.37259		0.51042	-0.70753	0.14988	-0.85741		0.5102	-0.88861	0.25099	-1.1396		0.51103	0.14382	-0.29477	0.43859		0.51083	0.03257	-0.30988	0.34244		0.51083	-0.000476837	0.32461	-0.32509		0.51062	-0.22435	-0.16957	-0.05478
0.51333	-0.3415	-0.04955	-0.29195		0.51208	-0.19378	0.12384	-0.31763		0.51208	-0.66686	0.19455	-0.86141		0.51187	-0.77839	0.23374	-1.01213		0.5127	0.23935	-0.34406	0.58341		0.5125	0.07494	-0.3821	0.45703		0.5125	0.02971	0.19517	-0.16546		0.51228	-0.25608	-0.17749	-0.07859
0.515	-0.34865	0.02557	-0.37422		0.51375	-0.02802	0.11235	-0.14038		0.51375	-0.69661	0.21543	-0.91204		0.51353	-0.6501	0.18539	-0.83549		0.51437	0.3304	-0.36997	0.70038		0.51417	0.13977	-0.39161	0.53138		0.51417	0.03947	0.08035	-0.04087		0.51395	-0.28989	-0.19983	-0.09006
0.51667	-0.35535	0.02135	-0.3767		0.51542	0.13396	0.0679	0.06606		0.51542	-0.76779	0.25861	-1.0264		0.5152	-0.49933	0.12899	-0.62832		0.51603	0.38932	-0.35985	0.74916		0.51583	0.16037	-0.38256	0.54292		0.51583	0.01631	-0.01125	0.02756		0.51562	-0.26449	-0.24927	-0.01522
0.51833	-0.30183	-0.02661	-0.27522		0.51708	0.19898	0.04413	0.15485		0.51708	-0.78543	0.35208	-1.13752		0.51687	-0.39764	0.07579	-0.47343		0.5177	0.4504	-0.29665	0.74705		0.5175	0.13229	-0.40227	0.53456		0.5175	-0.01148	-0.03152	0.02004		0.51728	-0.20938	-0.33331	0.12393
0.52	-0.18933	-0.04283	-0.1465		0.51875	0.17395	0.03374	0.14021		0.51875	-0.72231	0.42896	-1.15127		0.51853	-0.36389	0.06671	-0.43061		0.51937	0.52682	-0.2032	0.73002		0.51917	0.07115	-0.40779	0.47894		0.51917	-0.05315	0.02887	-0.08202		0.51895	-0.13173	-0.42981	0.29808
0.52167	-0.1345	-0.0657	-0.0688		0.52042	0.09828	-0.01684	0.11512		0.52042	-0.65066	0.46724	-1.1179		0.5202	-0.3836	0.09733	-0.48093		0.52103	0.58468	-0.09982	0.6845		0.52083	0.02095	-0.36804	0.38899		0.52083	-0.11256	0.15163	-0.2642		0.52062	-0.02935	-0.51402	0.48468
0.52333	-0.14221	-0.12949	-0.01272		0.52208	0.03777	-0.08185	0.11962		0.52208	-0.56803	0.48355	-1.05158		0.52187	-0.43328	0.13359	-0.56687		0.5227	0.58106	-0.000797212	0.58186		0.5225	-0.02795	-0.32866	0.30071		0.5225	-0.16415	0.27413	-0.43828		0.52228	0.07681	-0.5715	0.64831
0.525	-0.12993	-0.18857	0.05864		0.52375	0.0146	-0.1645	0.1791		0.52375	-0.44862	0.48754	-0.93617		0.52353	-0.4746	0.12972	-0.60432		0.52437	0.53086	0.03813	0.49273		0.52417	-0.06646	-0.3534	0.28694		0.52417	-0.21888	0.36789	-0.58678		0.52395	0.1658	-0.6085	0.7743
0.52667	-0.08535	-0.2045	0.11916		0.52542	-0.0101	-0.25924	0.24914		0.52542	-0.32979	0.45587	-0.78566		0.5252	-0.53818	0.11519	-0.65337		0.52603	0.46561	-0.00774	0.47335		0.52583	-0.04705	-0.46213	0.41508		0.52583	-0.26691	0.43938	-0.70629		0.52562	0.16396	-0.6069	0.77086
0.52833	-0.0533	-0.16326	0.10996		0.52708	-0.02526	-0.35212	0.32686		0.52708	-0.3101	0.39253	-0.70263		0.52687	-0.5924	0.06912	-0.66152		0.5277	0.41566	-0.09634	0.512		0.5275	0.03872	-0.60602	0.64474		0.5275	-0.3183	0.44855	-0.76686		0.52728	0.10961	-0.56076	0.67037
0.53	-0.06753	-0.16514	0.09761		0.52875	-0.03044	-0.43426	0.40382		0.52875	-0.38646	0.35486	-0.74133		0.52853	-0.617	0.00706	-0.62405		0.52937	0.3497	-0.18568	0.53538		0.52917	0.14117	-0.7291	0.87027		0.52917	-0.37922	0.3873	-0.76652		0.52895	0.01708	-0.5193	0.53638
0.53167	-0.06652	-0.19177	0.12525		0.53042	0.01588	-0.51703	0.5329		0.53042	-0.48306	0.3007	-0.78376		0.5302	-0.58415	-0.03647	-0.54768		0.53103	0.26772	-0.26868	0.5364		0.53083	0.19737	-0.81722	1.01459		0.53083	-0.42201	0.29109	-0.7131		0.53062	-0.07737	-0.50782	0.43046
0.53333	-0.04467	-0.21375	0.16908		0.53208	0.08064	-0.59891	0.67955		0.53208	-0.54826	0.22414	-0.77239		0.53187	-0.5247	-0.03839	-0.48631		0.5327	0.20366	-0.37229	0.57595		0.5325	0.23436	-0.88611	1.12047		0.5325	-0.42461	0.23762	-0.66223		0.53228	-0.14096	-0.48413	0.34317
0.535	-0.04149	-0.22574	0.18425		0.53375	0.11824	-0.65208	0.77032		0.53375	-0.54822	0.16417	-0.71239		0.53353	-0.53134	0.01504	-0.54638		0.53437	0.16108	-0.4245	0.58559		0.53417	0.26563	-0.93623	1.20186		0.53417	-0.37133	0.21081	-0.58214		0.53395	-0.16361	-0.42249	0.25887
0.53667	-0.04908	-0.24781	0.19874		0.53542	0.1066	-0.65	0.7566		0.53542	-0.51672	0.15395	-0.67067		0.5352	-0.55689	0.08368	-0.64057		0.53603	0.15061	-0.36629	0.51689		0.53583	0.30084	-0.94445	1.24529		0.53583	-0.30222	0.17331	-0.47553		0.53562	-0.12612	-0.35448	0.22837
0.53833	-0.03635	-0.26145	0.2251		0.53708	0.09044	-0.60758	0.69802		0.53708	-0.46878	0.1858	-0.65459		0.53687	-0.56855	0.16108	-0.72964		0.5377	0.16618	-0.25572	0.4219		0.5375	0.3242	-0.88295	1.20715		0.5375	-0.23016	0.14457	-0.37473		0.53728	-0.04631	-0.32458	0.27827
0.54	-0.01248	-0.21582	0.20334		0.53875	0.13544	-0.53237	0.66781		0.53875	-0.45645	0.19068	-0.64713		0.53853	-0.56694	0.22514	-0.79209		0.53937	0.19568	-0.14236	0.33804		0.53917	0.32763	-0.80746	1.13509		0.53917	-0.1276	0.11787	-0.24547		0.53895	0.0895	-0.32532	0.41483
0.54167	-0.00831	-0.15724	0.14894		0.54042	0.17378	-0.39598	0.56976		0.54042	-0.49102	0.21502	-0.70604		0.5402	-0.6278	0.23469	-0.86249		0.54103	0.21239	-0.05469	0.26708		0.54083	0.338	-0.75035	1.08834		0.54083	-0.03466	0.11291	-0.14757		0.54062	0.22282	-0.33574	0.55856
0.54333	-0.04593	-0.13413	0.08821		0.54208	0.20397	-0.22737	0.43134		0.54208	-0.58333	0.20862	-0.79194		0.54187	-0.75147	0.17645	-0.92793		0.5427	0.1905	0.03509	0.15541		0.5425	0.32749	-0.70713	1.03462		0.5425	0.03965	0.10797	-0.06832		0.54228	0.28942	-0.36115	0.65057
0.545	-0.11999	-0.15804	0.03805		0.54375	0.19118	-0.05689	0.24807		0.54375	-0.72989	0.13939	-0.86928		0.54353	-0.84924	0.07439	-0.92363		0.54437	0.17391	0.1154	0.05851		0.54417	0.28876	-0.65737	0.94613		0.54417	0.08007	0.09032	-0.01024		0.54395	0.27066	-0.38526	0.65592
0.54667	-0.17741	-0.17048	-0.00694		0.54542	0.17755	0.04061	0.13693		0.54542	-0.84329	-0.00568	-0.8376		0.5452	-0.89728	-0.03335	-0.86393		0.54603	0.19407	0.14316	0.05092		0.54583	0.20196	-0.59719	0.79914		0.54583	0.11349	0.04958	0.0639		0.54562	0.21415	-0.38044	0.59459
0.54833	-0.20853	-0.15989	-0.04864		0.54708	0.13995	0.07239	0.06756		0.54708	-0.90454	-0.17397	-0.73057		0.54687	-0.90988	-0.12773	-0.78215		0.5477	0.23698	0.13341	0.10357		0.5475	0.0734	-0.55109	0.62449		0.5475	0.09835	0.01341	0.08494		0.54728	0.1481	-0.33155	0.47965
0.55	-0.19791	-0.14371	-0.0542		0.54875	0.07072	0.05015	0.02057		0.54875	-0.89923	-0.31232	-0.5869		0.54853	-0.91246	-0.21546	-0.69699		0.54937	0.30251	0.07381	0.2287		0.54917	-0.01991	-0.48345	0.46355		0.54917	0.01017	0.03384	-0.02367		0.54895	0.05013	-0.26806	0.31819
0.55167	-0.17907	-0.15276	-0.02631		0.55042	0.00304	0.0239	-0.02086		0.55042	-0.86199	-0.41902	-0.44297		0.5502	-0.91352	-0.265	-0.64852		0.55103	0.39002	0.01428	0.37574		0.55083	-0.0626	-0.41727	0.35467		0.55083	-0.07841	0.07533	-0.15374		0.55062	-0.03231	-0.20862	0.1763
0.55333	-0.12023	-0.14614	0.02591		0.55208	-0.04816	0.00635	-0.05451		0.55208	-0.81032	-0.45633	-0.35398		0.55187	-0.89113	-0.23109	-0.66004		0.5527	0.48345	-0.04031	0.52376		0.5525	-0.04517	-0.38154	0.33638		0.5525	-0.15364	0.08182	-0.23546		0.55228	-0.08909	-0.17064	0.08155
0.555	-0.05127	-0.10794	0.05668		0.55375	-0.06079	-0.05376	-0.00703		0.55375	-0.74446	-0.42759	-0.31687		0.55353	-0.86246	-0.14763	-0.71484		0.55437	0.53179	-0.08779	0.61958		0.55417	-0.00603	-0.37905	0.37302		0.55417	-0.19096	0.07065	-0.26161		0.55395	-0.1056	-0.15213	0.04654
0.55667	-0.02771	-0.0414	0.01369		0.55542	-0.01922	-0.13351	0.11429		0.55542	-0.72695	-0.33814	-0.38882		0.5552	-0.83377	-0.10749	-0.72628		0.55603	0.5315	-0.1287	0.6602		0.55583	0.05867	-0.36722	0.42588		0.55583	-0.22711	0.10982	-0.33693		0.55562	-0.12162	-0.16799	0.04637
0.55833	-0.05627	-0.02774	-0.02854		0.55708	0.0483	-0.21195	0.26025		0.55708	-0.71644	-0.24192	-0.47452		0.55687	-0.81406	-0.10252	-0.71154		0.5577	0.51543	-0.16467	0.6801		0.5575	0.13769	-0.35533	0.49302		0.5575	-0.22373	0.18008	-0.40381		0.55728	-0.11951	-0.23619	0.11668
0.56	-0.07639	-0.09918	0.02279		0.55875	0.10795	-0.2654	0.37335		0.55875	-0.73016	-0.16594	-0.56422		0.55853	-0.76706	-0.09636	-0.6707		0.55937	0.51078	-0.15792	0.6687		0.55917	0.19713	-0.35679	0.55392		0.55917	-0.1751	0.19819	-0.37329		0.55895	-0.12158	-0.29666	0.17508
0.56167	-0.01056	-0.16689	0.15632		0.56042	0.1512	-0.34223	0.49344		0.56042	-0.75123	-0.11303	-0.6382		0.5602	-0.66222	-0.09833	-0.56389		0.56103	0.49265	-0.14881	0.64147		0.56083	0.24091	-0.35949	0.6004		0.56083	-0.14972	0.15133	-0.30105		0.56062	-0.15502	-0.3047	0.14968
0.56333	0.10268	-0.15964	0.26233		0.56208	0.18527	-0.42531	0.61058		0.56208	-0.76275	-0.06045	-0.70231		0.56187	-0.53591	-0.14877	-0.38713		0.5627	0.48554	-0.14926	0.6348		0.5625	0.26255	-0.36044	0.623		0.5625	-0.1526	0.09124	-0.24384		0.56228	-0.20242	-0.2608	0.05838
0.565	0.19459	-0.1014	0.296		0.56375	0.22746	-0.419	0.64646		0.56375	-0.76153	0.0406	-0.80213		0.56353	-0.43461	-0.21461	-0.22001		0.56437	0.49873	-0.19846	0.69719		0.56417	0.27449	-0.3878	0.6623		0.56417	-0.2268	0.04831	-0.27511		0.56395	-0.2083	-0.24119	0.03289
0.56667	0.25111	-0.08067	0.33178		0.56542	0.23755	-0.34829	0.58585		0.56542	-0.72993	0.1715	-0.90143		0.5652	-0.38992	-0.22994	-0.15998		0.56603	0.51975	-0.25609	0.77584		0.56583	0.26852	-0.44964	0.71816		0.56583	-0.2933	-0.00505	-0.28825		0.56562	-0.18409	-0.28492	0.10083
0.56833	0.26739	-0.07744	0.34484		0.56708	0.23792	-0.27683	0.51475		0.56708	-0.75113	0.24591	-0.99704		0.56687	-0.36985	-0.21718	-0.15266		0.5677	0.53778	-0.29287	0.83065		0.5675	0.25538	-0.50625	0.76163		0.5675	-0.3579	-0.07312	-0.28478		0.56728	-0.18999	-0.33291	0.14292
0.57	0.24576	-0.03988	0.28564		0.56875	0.24553	-0.26284	0.50837		0.56875	-0.80959	0.218	-1.02758		0.56853	-0.37707	-0.20078	-0.17629		0.56937	0.51343	-0.32208	0.83552		0.56917	0.21563	-0.54543	0.76105		0.56917	-0.41033	-0.10216	-0.30817		0.56895	-0.20602	-0.40288	0.19685
0.57167	0.16927	0.02028	0.14899		0.57042	0.24473	-0.27982	0.52455		0.57042	-0.91189	0.12763	-1.03952		0.5702	-0.4302	-0.1484	-0.2818		0.57103	0.4653	-0.36434	0.82964		0.57083	0.1404	-0.56937	0.70977		0.57083	-0.40858	-0.0902	-0.31838		0.57062	-0.21844	-0.5241	0.30566
0.57333	0.08295	0.03239	0.05057		0.57208	0.20789	-0.33312	0.54102		0.57208	-1.03941	0.04858	-1.08799		0.57187	-0.49981	-0.07883	-0.42097		0.5727	0.38856	-0.43598	0.82453		0.5725	0.08654	-0.55284	0.63938		0.5725	-0.36336	-0.05005	-0.3133		0.57228	-0.21382	-0.68007	0.46624
0.575	0.06147	0.00559	0.05588		0.57375	0.15105	-0.41991	0.57095		0.57375	-1.17271	-0.04406	-1.12865		0.57353	-0.56819	-0.04658	-0.52161		0.57437	0.32375	-0.48768	0.81143		0.57417	0.08327	-0.49402	0.57729		0.57417	-0.25151	-0.03202	-0.21949		0.57395	-0.24076	-0.79864	0.55788
0.57667	0.05665	-0.02398	0.08063		0.57542	0.12163	-0.49176	0.61339		0.57542	-1.28406	-0.18236	-1.1017		0.5752	-0.64769	-0.02398	-0.62372		0.57603	0.28801	-0.51223	0.80024		0.57583	0.09455	-0.43132	0.52587		0.57583	-0.15311	-0.04686	-0.10625		0.57562	-0.25674	-0.8161	0.55936
0.57833	0.05858	-0.04192	0.1005		0.57708	0.11244	-0.52861	0.64105		0.57708	-1.33029	-0.29582	-1.03448		0.57687	-0.76061	0.00835	-0.76896		0.5777	0.25493	-0.51907	0.774		0.5775	0.06274	-0.40566	0.4684		0.5775	-0.08221	-0.09067	0.00846		0.57728	-0.25535	-0.79083	0.53548
0.58	0.06484	-0.07489	0.13974		0.57875	0.09549	-0.52133	0.61682		0.57875	-1.3093	-0.29853	-1.01077		0.57853	-0.85806	0.04128	-0.89934		0.57937	0.20712	-0.51337	0.72049		0.57917	-0.01296	-0.40027	0.38731		0.57917	-0.03676	-0.12622	0.08946		0.57895	-0.24145	-0.73744	0.49599
0.58167	0.08528	-0.14638	0.23166		0.58042	0.04947	-0.49142	0.54089		0.58042	-1.22117	-0.18838	-1.03279		0.5802	-0.90464	-0.000275671	-0.90437		0.58103	0.12162	-0.50882	0.63044		0.58083	-0.09196	-0.4112	0.31924		0.58083	-0.02559	-0.12941	0.10382		0.58062	-0.19036	-0.65256	0.4622
0.58333	0.0678	-0.20987	0.27767		0.58208	0.02622	-0.42173	0.44794		0.58208	-1.09261	-0.06796	-1.02465		0.58187	-0.95342	-0.05418	-0.89924		0.5827	0.04985	-0.48103	0.53088		0.5825	-0.15735	-0.44723	0.28988		0.5825	-0.0519	-0.12776	0.07585		0.58228	-0.12179	-0.52236	0.40057
0.585	-0.04537	-0.21909	0.17372		0.58375	0.0159	-0.38203	0.39793		0.58375	-0.98449	0.0331	-1.01759		0.58353	-1.02361	-0.0384	-0.98521		0.58437	0.00495	-0.45422	0.45917		0.58417	-0.1923	-0.47209	0.27979		0.58417	-0.09538	-0.14795	0.05257		0.58395	-0.05479	-0.35385	0.29906
0.58667	-0.1419	-0.15786	0.01596		0.58542	-0.00992	-0.38683	0.37691		0.58542	-0.91761	0.11978	-1.03738		0.5852	-1.07869	0.00584	-1.08453		0.58603	-0.01021	-0.44874	0.43853		0.58583	-0.18557	-0.44204	0.25647		0.58583	-0.1243	-0.19344	0.06914		0.58562	-0.04585	-0.22496	0.17911
0.58833	-0.15385	-0.06988	-0.08397		0.58708	-0.08082	-0.42304	0.34222		0.58708	-0.871	0.20201	-1.07301		0.58687	-1.08121	0.01337	-1.09457		0.5877	-0.02283	-0.46308	0.44025		0.5875	-0.12034	-0.36673	0.24639		0.5875	-0.11471	-0.1904	0.07569		0.58728	-0.03035	-0.1573	0.12695
0.59	-0.12899	0.02079	-0.14979		0.58875	-0.13489	-0.43401	0.29912		0.58875	-0.82957	0.28645	-1.11602		0.58853	-1.08599	0.01664	-1.10263		0.58937	-0.01906	-0.49693	0.47787		0.58917	0.00326	-0.33798	0.34124		0.58917	-0.10189	-0.11155	0.00966		0.58895	0.01123	-0.13023	0.14146
0.59167	-0.13197	0.10604	-0.23801		0.59042	-0.09848	-0.41602	0.31754		0.59042	-0.80008	0.32584	-1.12592		0.5902	-1.08085	0.07641	-1.15725		0.59103	0.06033	-0.51774	0.57808		0.59083	0.141	-0.35493	0.49593		0.59083	-0.10338	0.00090152	-0.10428		0.59062	0.03236	-0.11674	0.1491
0.59333	-0.15606	0.16559	-0.32165		0.59208	-0.03424	-0.36795	0.3337		0.59208	-0.79013	0.33372	-1.12385		0.59187	-1.04869	0.14021	-1.1889		0.5927	0.15712	-0.52443	0.68155		0.5925	0.1929	-0.36477	0.55766		0.5925	-0.11925	0.10095	-0.2202		0.59228	0.03591	-0.13201	0.16792
0.595	-0.10638	0.1419	-0.24828		0.59375	0.0065	-0.22519	0.23169		0.59375	-0.77358	0.29549	-1.06907		0.59353	-0.97709	0.14213	-1.11923		0.59437	0.22045	-0.4894	0.70985		0.59417	0.13775	-0.35748	0.49523		0.59417	-0.15603	0.18898	-0.34501		0.59395	0.02554	-0.2141	0.23964
0.59667	-0.02145	0.0438	-0.06525		0.59542	0.02672	-0.03015	0.05686		0.59542	-0.75991	0.26736	-1.02726		0.5952	-0.91184	0.08105	-0.99289		0.59603	0.21804	-0.43292	0.65096		0.59583	0.01644	-0.39428	0.41071		0.59583	-0.17566	0.3053	-0.48096		0.59562	0.03797	-0.29802	0.33598
0.59833	-0.0138	-0.08295	0.06915		0.59708	0.07556	0.15149	-0.07594		0.59708	-0.76847	0.23779	-1.00625		0.59687	-0.90273	0.04068	-0.94341		0.5977	0.18521	-0.38998	0.57518		0.5975	-0.12171	-0.4515	0.32979		0.5975	-0.17891	0.36976	-0.54867		0.59728	0.02169	-0.32806	0.34975
0.6	-0.08377	-0.18204	0.09827		0.59875	0.13582	0.22859	-0.09277		0.59875	-0.80606	0.1472	-0.95326		0.59853	-0.9146	-0.02074	-0.89386		0.59937	0.16009	-0.39161	0.5517		0.59917	-0.24742	-0.46281	0.21539		0.59917	-0.16629	0.34621	-0.5125		0.59895	-0.01922	-0.3356	0.31639
0.60167	-0.17219	-0.23199	0.0598		0.60042	0.1609	0.21478	-0.05388		0.60042	-0.85005	0.03359	-0.88364		0.6002	-0.9829	-0.09894	-0.88396		0.60103	0.11568	-0.41705	0.53273		0.60083	-0.33938	-0.42238	0.083		0.60083	-0.13985	0.26383	-0.40368		0.60062	-0.06077	-0.35061	0.28984
0.60333	-0.21549	-0.24352	0.02803		0.60208	0.17082	0.14999	0.02083		0.60208	-0.87826	-0.07813	-0.80013		0.60187	-1.0299	-0.17451	-0.85539		0.6027	0.08988	-0.44473	0.53461		0.6025	-0.33782	-0.41791	0.08009		0.6025	-0.12802	0.19439	-0.32241		0.60228	-0.10731	-0.36479	0.25748
0.605	-0.24739	-0.22323	-0.02415		0.60375	0.17434	-0.0127	0.18704		0.60375	-0.92176	-0.14923	-0.77254		0.60353	-1.0389	-0.21456	-0.82434		0.60437	0.11218	-0.43837	0.55055		0.60417	-0.28459	-0.44376	0.15917		0.60417	-0.14731	0.15367	-0.30098		0.60395	-0.12881	-0.32269	0.19389
0.60667	-0.29171	-0.21613	-0.07558		0.60542	0.18289	-0.19876	0.38165		0.60542	-0.98002	-0.20458	-0.77544		0.6052	-0.98694	-0.20174	-0.7852		0.60603	0.16363	-0.40466	0.56829		0.60583	-0.2339	-0.45024	0.21634		0.60583	-0.24214	0.09095	-0.33309		0.60562	-0.15571	-0.25649	0.10078
0.60833	-0.30774	-0.21571	-0.09203		0.60708	0.17487	-0.36918	0.54406		0.60708	-1.01669	-0.23099	-0.7857		0.60687	-0.91922	-0.15807	-0.76115		0.6077	0.23461	-0.3597	0.59431		0.6075	-0.18107	-0.46601	0.28494		0.6075	-0.3528	0.03942	-0.39222		0.60728	-0.1973	-0.22152	0.02422
0.61	-0.2829	-0.24007	-0.04283		0.60875	0.13918	-0.46251	0.60169		0.60875	-0.99552	-0.22498	-0.77055		0.60853	-0.89219	-0.09632	-0.79587		0.60937	0.29611	-0.31886	0.61497		0.60917	-0.1459	-0.5154	0.3695		0.60917	-0.43347	0.01569	-0.44917		0.60895	-0.2525	-0.21093	-0.04157
0.61167	-0.25129	-0.27202	0.02073		0.61042	0.08266	-0.51701	0.59967		0.61042	-0.93438	-0.23735	-0.69703		0.6102	-0.8546	-0.05995	-0.79466		0.61103	0.37053	-0.27622	0.64675		0.61083	-0.11273	-0.56001	0.44728		0.61083	-0.48538	0.03581	-0.52119		0.61062	-0.28362	-0.18224	-0.10138
0.61333	-0.28356	-0.30237	0.01881		0.61208	0.0227	-0.58682	0.60952		0.61208	-0.90392	-0.2724	-0.63152		0.61187	-0.84268	-0.03591	-0.80676		0.6127	0.47376	-0.22422	0.69798		0.6125	-0.11257	-0.51999	0.40742		0.6125	-0.5118	0.03665	-0.54844		0.61228	-0.26627	-0.14446	-0.12181
0.615	-0.36968	-0.33065	-0.03903		0.61375	-0.00401	-0.62811	0.62411		0.61375	-0.87731	-0.27083	-0.60648		0.61353	-0.85588	-0.02773	-0.82815		0.61437	0.56082	-0.18735	0.74817		0.61417	-0.13493	-0.44914	0.31421		0.61417	-0.52144	0.00321	-0.52465		0.61395	-0.26155	-0.11592	-0.14564
0.61667	-0.46064	-0.33881	-0.12183		0.61542	-0.00384	-0.64823	0.64439		0.61542	-0.8327	-0.21596	-0.61674		0.6152	-0.89622	-0.02661	-0.86961		0.61603	0.64192	-0.16885	0.81077		0.61583	-0.16321	-0.40468	0.24147		0.61583	-0.48459	-0.0282	-0.45639		0.61562	-0.27565	-0.11758	-0.15807
0.61833	-0.51445	-0.34546	-0.16899		0.61708	0.00767	-0.61806	0.62573		0.61708	-0.79659	-0.14264	-0.65395		0.61687	-0.90531	-0.06492	-0.8404		0.6177	0.65859	-0.17671	0.83529		0.6175	-0.21838	-0.35417	0.13579		0.6175	-0.46293	-0.03044	-0.43248		0.61728	-0.29958	-0.10172	-0.19786
0.62	-0.52775	-0.31965	-0.2081		0.61875	-0.01618	-0.57579	0.55961		0.61875	-0.78077	-0.08421	-0.69655		0.61853	-0.87307	-0.11511	-0.75796		0.61937	0.63675	-0.20844	0.84519		0.61917	-0.26343	-0.26452	0.00109		0.61917	-0.46092	-0.00697	-0.45395		0.61895	-0.34507	-0.06665	-0.27842
0.62167	-0.52358	-0.28348	-0.2401		0.62042	-0.08985	-0.50669	0.41685		0.62042	-0.78498	-0.01633	-0.76865		0.6202	-0.8551	-0.13729	-0.71781		0.62103	0.56323	-0.26434	0.82757		0.62083	-0.29605	-0.19176	-0.10429		0.62083	-0.46733	-0.00263	-0.4647		0.62062	-0.4077	-0.06729	-0.34041
0.62333	-0.51267	-0.26249	-0.25018		0.62208	-0.19508	-0.39687	0.20179		0.62208	-0.78593	0.10834	-0.89427		0.62187	-0.88907	-0.13171	-0.75736		0.6227	0.45025	-0.34484	0.7951		0.6225	-0.30647	-0.196	-0.11047		0.6225	-0.44064	-0.01365	-0.42699		0.62228	-0.47971	-0.1177	-0.36202
0.625	-0.51989	-0.23805	-0.28184		0.62375	-0.27254	-0.27329	0.000752509		0.62375	-0.79691	0.24407	-1.04098		0.62353	-0.95518	-0.07226	-0.88292		0.62437	0.33165	-0.46454	0.79619		0.62417	-0.31713	-0.2587	-0.05843		0.62417	-0.35534	-0.03351	-0.32183		0.62395	-0.50341	-0.22653	-0.27687
0.62667	-0.55394	-0.21116	-0.34278		0.62542	-0.301	-0.16057	-0.14043		0.62542	-0.8125	0.32843	-1.14093		0.6252	-1.0073	-0.01154	-0.99576		0.62603	0.19763	-0.5983	0.79593		0.62583	-0.32648	-0.31497	-0.01151		0.62583	-0.24068	-0.05622	-0.18446		0.62562	-0.49904	-0.32746	-0.17158
0.62833	-0.62311	-0.18308	-0.44004		0.62708	-0.30129	-0.07711	-0.22418		0.62708	-0.78974	0.31006	-1.0998		0.62687	-1.0239	0.044	-1.0679		0.6277	0.11937	-0.68568	0.80505		0.6275	-0.32045	-0.35878	0.03833		0.6275	-0.1358	-0.08812	-0.04768		0.62728	-0.46042	-0.43537	-0.02504
0.63	-0.72115	-0.18615	-0.535		0.62875	-0.27066	-0.0305	-0.24016		0.62875	-0.74115	0.24182	-0.98297		0.62853	-0.99921	0.1025	-1.10171		0.62937	0.07332	-0.6739	0.74722		0.62917	-0.31312	-0.39973	0.08661		0.62917	-0.07884	-0.17399	0.09515		0.62895	-0.39117	-0.56052	0.16935
0.63167	-0.8147	-0.2228	-0.5919		0.63042	-0.20435	-0.02324	-0.18112		0.63042	-0.65984	0.17079	-0.83063		0.6302	-0.94569	0.16993	-1.11563		0.63103	0.07022	-0.59325	0.66347		0.63083	-0.33956	-0.42449	0.08493		0.63083	-0.07222	-0.29711	0.22489		0.63062	-0.32318	-0.67174	0.34856
0.63333	-0.84305	-0.25437	-0.58868		0.63208	-0.0976	-0.05622	-0.04138		0.63208	-0.53672	0.0919	-0.62863		0.63187	-0.85764	0.22552	-1.08316		0.6327	0.03573	-0.48771	0.52343		0.6325	-0.39537	-0.40352	0.00814		0.6325	-0.11557	-0.40352	0.28796		0.63228	-0.28466	-0.71466	0.43
0.635	-0.80452	-0.2692	-0.53532		0.63375	-0.0268	-0.10193	0.07513		0.63375	-0.41407	-0.03767	-0.3764		0.63353	-0.7845	0.24412	-1.02862		0.63437	-0.00688	-0.37422	0.36734		0.63417	-0.41588	-0.33779	-0.0781		0.63417	-0.18718	-0.45066	0.26348		0.63395	-0.28416	-0.67503	0.39087
0.63667	-0.74606	-0.26648	-0.47959		0.63542	-0.02441	-0.14985	0.12545		0.63542	-0.32553	-0.16046	-0.16508		0.6352	-0.75227	0.2467	-0.99897		0.63603	-0.00931	-0.27526	0.26595		0.63583	-0.35544	-0.26263	-0.09282		0.63583	-0.28669	-0.45875	0.17206		0.63562	-0.2712	-0.61353	0.34232
0.63833	-0.7183	-0.24772	-0.47058		0.63708	-0.02599	-0.21569	0.1897		0.63708	-0.30348	-0.17615	-0.12733		0.63687	-0.74784	0.25831	-1.00616		0.6377	0.02863	-0.2186	0.24723		0.6375	-0.23389	-0.22287	-0.01102		0.6375	-0.34953	-0.43473	0.0852		0.63728	-0.23394	-0.53987	0.30593
0.64	-0.72492	-0.22307	-0.50185		0.63875	-0.00332	-0.26134	0.25801		0.63875	-0.33827	-0.0928	-0.24547		0.63853	-0.751	0.25474	-1.00575		0.63937	0.04839	-0.18565	0.23404		0.63917	-0.08642	-0.22437	0.13795		0.63917	-0.34749	-0.37849	0.031		0.63895	-0.17858	-0.42814	0.24956
0.64167	-0.742	-0.17025	-0.57175		0.64042	0.03906	-0.29699	0.33605		0.64042	-0.42248	-0.00443	-0.41805		0.6402	-0.76861	0.22465	-0.99326		0.64103	-0.00607	-0.16979	0.16372		0.64083	0.05883	-0.24241	0.30124		0.64083	-0.32028	-0.30364	-0.01664		0.64062	-0.14955	-0.28807	0.13852
0.64333	-0.75108	-0.14265	-0.60843		0.64208	0.04867	-0.32102	0.36969		0.64208	-0.54801	0.02586	-0.57387		0.64187	-0.79752	0.20488	-1.0024		0.6427	-0.05313	-0.18195	0.12882		0.6425	0.15827	-0.27931	0.43757		0.6425	-0.28493	-0.24334	-0.04159		0.64228	-0.14912	-0.17889	0.02977
0.645	-0.76298	-0.15321	-0.60976		0.64375	0.04476	-0.33556	0.38032		0.64375	-0.6526	0.05639	-0.709		0.64353	-0.83038	0.15931	-0.98969		0.64437	-0.08016	-0.23399	0.15383		0.64417	0.16961	-0.323	0.4926		0.64417	-0.27137	-0.22589	-0.04549		0.64395	-0.18697	-0.12531	-0.06166
0.64667	-0.76731	-0.18585	-0.58147		0.64542	0.06008	-0.33303	0.39311		0.64542	-0.72556	0.0685	-0.79406		0.6452	-0.86042	0.09915	-0.95957		0.64603	-0.11061	-0.26823	0.15762		0.64583	0.08647	-0.37708	0.46355		0.64583	-0.23109	-0.21316	-0.01793		0.64562	-0.22055	-0.09676	-0.12379
0.64833	-0.74261	-0.201	-0.54161		0.64708	0.06595	-0.30513	0.37108		0.64708	-0.76118	0.02614	-0.78733		0.64687	-0.92554	0.05016	-0.97571		0.6477	-0.18265	-0.26456	0.0819		0.6475	-0.06272	-0.40781	0.34509		0.6475	-0.19532	-0.2348	0.03947		0.64728	-0.25763	-0.08992	-0.16771
0.65	-0.65497	-0.20424	-0.45074		0.64875	0.03298	-0.28742	0.3204		0.64875	-0.75385	-0.06279	-0.69106		0.64853	-1.01055	0.06579	-1.07634		0.64937	-0.21876	-0.28962	0.07086		0.64917	-0.23355	-0.43301	0.19946		0.64917	-0.18422	-0.2869	0.10268		0.64895	-0.31025	-0.13276	-0.17749
0.65167	-0.51799	-0.22361	-0.29438		0.65042	-0.03075	-0.27666	0.24591		0.65042	-0.71178	-0.1298	-0.58197		0.6502	-1.0694	0.13028	-1.19968		0.65103	-0.14921	-0.36367	0.21446		0.65083	-0.4341	-0.47047	0.03637		0.65083	-0.13877	-0.34838	0.20961		0.65062	-0.35671	-0.21607	-0.14064
0.65333	-0.39678	-0.21725	-0.17953		0.65208	-0.0922	-0.25811	0.16591		0.65208	-0.6416	-0.1554	-0.4862		0.65187	-1.09408	0.17284	-1.26692		0.6527	-0.03784	-0.45832	0.42048		0.6525	-0.60771	-0.50876	-0.09894		0.6525	-0.06362	-0.37524	0.31162		0.65228	-0.38328	-0.32377	-0.05951
0.655	-0.32946	-0.19225	-0.13722		0.65375	-0.1241	-0.23297	0.10888		0.65375	-0.59168	-0.1986	-0.39309		0.65353	-1.05124	0.1981	-1.24934		0.65437	0.06748	-0.54717	0.61465		0.65417	-0.69524	-0.55531	-0.13992		0.65417	-0.04027	-0.32429	0.28402		0.65395	-0.37665	-0.4111	0.03445
0.65667	-0.31726	-0.16834	-0.14892		0.65542	-0.12682	-0.18764	0.06083		0.65542	-0.55858	-0.25137	-0.30721		0.6552	-0.9848	0.20656	-1.19136		0.65603	0.14473	-0.63933	0.78406		0.65583	-0.67899	-0.60988	-0.0691		0.65583	-0.11758	-0.23904	0.12146		0.65562	-0.38483	-0.4767	0.09187
0.65833	-0.31976	-0.18406	-0.1357		0.65708	-0.12103	-0.10642	-0.01462		0.65708	-0.56328	-0.29022	-0.27306		0.65687	-0.90341	0.17525	-1.07865		0.6577	0.22425	-0.70284	0.92708		0.6575	-0.62693	-0.67682	0.04989		0.6575	-0.24354	-0.1326	-0.11095		0.65728	-0.42776	-0.49068	0.06292
0.66	-0.34552	-0.20868	-0.13684		0.65875	-0.07153	0.00953	-0.08106		0.65875	-0.61832	-0.29422	-0.32409		0.65853	-0.85656	0.07152	-0.92808		0.65937	0.28937	-0.68987	0.97924		0.65917	-0.61367	-0.71647	0.1028		0.65917	-0.31565	-0.02034	-0.29531		0.65895	-0.47671	-0.45859	-0.01812
0.66167	-0.36662	-0.20564	-0.16098		0.66042	0.02784	0.12422	-0.09638		0.66042	-0.7228	-0.28361	-0.43919		0.6602	-0.84649	-0.05464	-0.79185		0.66103	0.32456	-0.60123	0.92579		0.66083	-0.56234	-0.71778	0.15544		0.66083	-0.36118	0.09825	-0.45943		0.66062	-0.53336	-0.42843	-0.10493
0.66333	-0.38757	-0.20282	-0.18475		0.66208	0.15127	0.21153	-0.06026		0.66208	-0.83023	-0.27058	-0.55965		0.66187	-0.84134	-0.11117	-0.73017		0.6627	0.34385	-0.48405	0.8279		0.6625	-0.45586	-0.71083	0.25497		0.6625	-0.40329	0.17115	-0.57445		0.66228	-0.58962	-0.40793	-0.18169
0.665	-0.40177	-0.19933	-0.20243		0.66375	0.25024	0.25291	-0.00267		0.66375	-0.9027	-0.2392	-0.6635		0.66353	-0.87222	-0.07553	-0.79669		0.66437	0.3375	-0.34683	0.68433		0.66417	-0.31269	-0.69859	0.3859		0.66417	-0.40089	0.15794	-0.55882		0.66395	-0.62545	-0.38461	-0.24085
0.66667	-0.41703	-0.21537	-0.20166		0.66542	0.29683	0.21961	0.07722		0.66542	-0.93838	-0.1761	-0.76228		0.6652	-0.93509	-0.02298	-0.91211		0.66603	0.30774	-0.23113	0.53887		0.66583	-0.22762	-0.67326	0.44565		0.66583	-0.34165	0.06634	-0.40799		0.66562	-0.63978	-0.3285	-0.31129
0.66833	-0.44924	-0.23787	-0.21137		0.66708	0.33984	0.10112	0.23872		0.66708	-0.93241	-0.09003	-0.84238		0.66687	-1.0175	0.00338	-1.02089		0.6677	0.27618	-0.18027	0.45645		0.6675	-0.15236	-0.62245	0.47009		0.6675	-0.25794	-0.0528	-0.20514		0.66728	-0.61507	-0.28225	-0.33282
0.67	-0.47584	-0.28352	-0.19232		0.66875	0.37957	-0.04943	0.429		0.66875	-0.89835	-0.03119	-0.86716		0.66853	-1.04066	0.02719	-1.06785		0.66937	0.25313	-0.19331	0.44643		0.66917	-0.03639	-0.54139	0.505		0.66917	-0.203	-0.16189	-0.04111		0.66895	-0.57691	-0.26724	-0.30968
0.67167	-0.52467	-0.37055	-0.15412		0.67042	0.37638	-0.13684	0.51323		0.67042	-0.85019	-0.01235	-0.83784		0.6702	-0.99643	0.03646	-1.03289		0.67103	0.19857	-0.24274	0.44131		0.67083	0.08056	-0.44849	0.52904		0.67083	-0.17692	-0.27792	0.101		0.67062	-0.49121	-0.2412	-0.25001
0.67333	-0.58239	-0.46209	-0.1203		0.67208	0.33646	-0.15605	0.49251		0.67208	-0.84021	-0.04134	-0.79887		0.67187	-0.93389	0.01188	-0.94577		0.6727	0.09292	-0.28381	0.37673		0.6725	0.12436	-0.34226	0.46661		0.6725	-0.17954	-0.38183	0.20228		0.67228	-0.3543	-0.16537	-0.18893
0.675	-0.61987	-0.55753	-0.06234		0.67375	0.32945	-0.13885	0.4683		0.67375	-0.86896	-0.08401	-0.78496		0.67353	-0.89058	-0.03757	-0.85301		0.67437	0.01284	-0.32786	0.34069		0.67417	0.03719	-0.24591	0.28311		0.67417	-0.21178	-0.46042	0.24864		0.67395	-0.22317	-0.10371	-0.11946
0.67667	-0.60298	-0.63583	0.03285		0.67542	0.37296	-0.11447	0.48743		0.67542	-0.91214	-0.11762	-0.79452		0.6752	-0.86951	-0.03307	-0.83644		0.67603	0.04072	-0.36424	0.40497		0.67583	-0.08966	-0.15576	0.0661		0.67583	-0.24098	-0.5173	0.27632		0.67562	-0.1163	-0.09239	-0.02391
0.67833	-0.56357	-0.70347	0.1399		0.67708	0.42126	-0.09309	0.51434		0.67708	-0.96886	-0.11256	-0.8563		0.67687	-0.8534	0.04604	-0.89943		0.6777	0.13548	-0.37517	0.51066		0.6775	-0.21081	-0.1131	-0.09771		0.6775	-0.24051	-0.5746	0.33409		0.67728	-0.0443	-0.11023	0.06593
0.68	-0.54977	-0.72327	0.17349		0.67875	0.42484	-0.07878	0.50362		0.67875	-1.0383	-0.05448	-0.98382		0.67853	-0.88291	0.1417	-1.02461		0.67937	0.2	-0.36836	0.56836		0.67917	-0.29549	-0.14938	-0.14611		0.67917	-0.26203	-0.6058	0.34377		0.67895	0.03334	-0.09125	0.12459
0.68167	-0.56501	-0.69391	0.1289		0.68042	0.40324	-0.12033	0.52357		0.68042	-1.09479	0.0303	-1.12509		0.6802	-0.93473	0.20873	-1.14346		0.68103	0.2408	-0.35398	0.59478		0.68083	-0.32135	-0.24177	-0.07958		0.68083	-0.30497	-0.57112	0.26614		0.68062	0.09875	-0.06912	0.16787
0.68333	-0.55442	-0.64372	0.0893		0.68208	0.36971	-0.19488	0.56459		0.68208	-1.11492	0.13121	-1.24613		0.68187	-0.99932	0.1966	-1.19592		0.6827	0.30143	-0.35691	0.65834		0.6825	-0.25087	-0.35914	0.10827		0.6825	-0.35612	-0.47519	0.11908		0.68228	0.1343	-0.107	0.24129
0.685	-0.50534	-0.59796	0.09263		0.68375	0.27835	-0.27308	0.55143		0.68375	-1.07089	0.20675	-1.27765		0.68353	-1.06264	0.12066	-1.1833		0.68437	0.37006	-0.36748	0.73754		0.68417	-0.07635	-0.51073	0.43438		0.68417	-0.35339	-0.39559	0.0422		0.68395	0.13677	-0.16841	0.30518
0.68667	-0.43571	-0.55422	0.11851		0.68542	0.14246	-0.34164	0.4841		0.68542	-0.99487	0.23242	-1.22729		0.6852	-1.09433	0.02079	-1.11512		0.68603	0.36649	-0.35093	0.71742		0.68583	0.09366	-0.68524	0.77891		0.68583	-0.32745	-0.35056	0.02311		0.68562	0.10055	-0.2257	0.32625
0.68833	-0.35264	-0.53367	0.18103		0.68708	0.0125	-0.36385	0.37635		0.68708	-0.90014	0.19336	-1.0935		0.68687	-1.13302	-0.06471	-1.06832		0.6877	0.27812	-0.31565	0.59377		0.6875	0.1925	-0.80489	0.99739		0.6875	-0.31862	-0.33787	0.01925		0.68728	0.03921	-0.25304	0.29225
0.69	-0.28616	-0.5755	0.28934		0.68875	-0.05334	-0.36172	0.30838		0.68875	-0.77958	0.13028	-0.90986		0.68853	-1.15971	-0.14126	-1.01844		0.68937	0.20882	-0.28384	0.49266		0.68917	0.20628	-0.85525	1.06154		0.68917	-0.32903	-0.37412	0.04509		0.68895	-0.04747	-0.26693	0.21946
0.69167	-0.25903	-0.66006	0.40103		0.69042	-0.04841	-0.33271	0.28431		0.69042	-0.67122	0.06478	-0.73599		0.6902	-1.22976	-0.20035	-1.02942		0.69103	0.18031	-0.26434	0.44465		0.69083	0.13202	-0.88067	1.01269		0.69083	-0.37177	-0.44886	0.07709		0.69062	-0.13816	-0.2666	0.12844
0.69333	-0.31084	-0.73937	0.42853		0.69208	-0.00539	-0.30471	0.29932		0.69208	-0.60254	0.00465	-0.60719		0.69187	-1.31682	-0.20059	-1.11623		0.6927	0.16443	-0.23394	0.39838		0.6925	-0.01764	-0.902	0.88435		0.6925	-0.39811	-0.56361	0.1655		0.69228	-0.23677	-0.23482	-0.00195
0.695	-0.38297	-0.77322	0.39025		0.69375	0.0555	-0.25893	0.31443		0.69375	-0.61852	-0.04797	-0.57055		0.69353	-1.35934	-0.11054	-1.2488		0.69437	0.11878	-0.17414	0.29292		0.69417	-0.19592	-0.84092	0.645		0.69417	-0.39782	-0.63437	0.23655		0.69395	-0.32635	-0.21456	-0.11179
0.69667	-0.48176	-0.75619	0.27443		0.69542	0.11793	-0.18945	0.30737		0.69542	-0.67915	-0.12321	-0.55594		0.6952	-1.32981	-0.01389	-1.31592		0.69603	0.07363	-0.16182	0.23545		0.69583	-0.31703	-0.7289	0.41187		0.69583	-0.35628	-0.65444	0.29816		0.69562	-0.38344	-0.21125	-0.17218
0.69833	-0.58567	-0.66742	0.08175		0.69708	0.15318	-0.16202	0.3152		0.69708	-0.70775	-0.19725	-0.51051		0.69687	-1.19732	0.02859	-1.22591		0.6977	0.07304	-0.20136	0.2744		0.6975	-0.35468	-0.65687	0.30218		0.6975	-0.28059	-0.62589	0.3453		0.69728	-0.39659	-0.26765	-0.12893
0.7	-0.65389	-0.52528	-0.1286		0.69875	0.16045	-0.18812	0.34857		0.69875	-0.72173	-0.27115	-0.45058		0.69853	-1.0471	0.01635	-1.06345		0.69937	0.05241	-0.26165	0.31406		0.69917	-0.34413	-0.64295	0.29882		0.69917	-0.1835	-0.52551	0.34201		0.69895	-0.38	-0.3909	0.0109
0.70167	-0.64205	-0.37242	-0.26962		0.70042	0.15148	-0.22876	0.38023		0.70042	-0.73628	-0.28996	-0.44632		0.7002	-0.93852	-0.02945	-0.90907		0.70103	0.00537	-0.28961	0.29498		0.70083	-0.28243	-0.62045	0.33803		0.70083	-0.05776	-0.38457	0.32681		0.70062	-0.35051	-0.51971	0.1692
0.70333	-0.56607	-0.23139	-0.33467		0.70208	0.16996	-0.26043	0.43039		0.70208	-0.74378	-0.27912	-0.46466		0.70187	-0.91615	-0.08661	-0.82953		0.7027	-0.02175	-0.30317	0.28142		0.7025	-0.18981	-0.55941	0.3696		0.7025	0.02588	-0.22978	0.25566		0.70228	-0.30724	-0.60516	0.29792
0.705	-0.5265	-0.13095	-0.39555		0.70375	0.22069	-0.30131	0.522		0.70375	-0.72306	-0.24179	-0.48127		0.70353	-0.94189	-0.15747	-0.78442		0.70437	0.00525	-0.34266	0.34791		0.70417	-0.08923	-0.52885	0.43962		0.70417	0.05982	-0.14754	0.20736		0.70395	-0.23861	-0.60977	0.37116
0.70667	-0.53877	-0.10716	-0.4316		0.70542	0.26222	-0.30935	0.57157		0.70542	-0.71712	-0.1566	-0.56051		0.7052	-0.93874	-0.17948	-0.75927		0.70603	0.07238	-0.35762	0.43		0.70583	-0.01293	-0.53475	0.52182		0.70583	0.01491	-0.087	0.10191		0.70562	-0.14871	-0.58635	0.43764
0.70833	-0.56241	-0.16808	-0.39433		0.70708	0.26464	-0.2584	0.52304		0.70708	-0.77181	-0.07842	-0.69338		0.70687	-0.9154	-0.13667	-0.77873		0.7077	0.11492	-0.35805	0.47297		0.7075	0.03685	-0.53495	0.5718		0.7075	-0.08813	-0.00419	-0.08394		0.70728	-0.06583	-0.53226	0.46644
0.71	-0.61028	-0.22963	-0.38065		0.70875	0.2138	-0.19027	0.40407		0.70875	-0.85928	-0.06961	-0.78967		0.70853	-0.88566	-0.03693	-0.84873		0.70937	0.16526	-0.35728	0.52254		0.70917	0.05849	-0.50748	0.56598		0.70917	-0.23912	0.06641	-0.30553		0.70895	-0.01998	-0.44703	0.42705
0.71167	-0.69187	-0.25887	-0.433		0.71042	0.12284	-0.19004	0.31288		0.71042	-0.90307	-0.14782	-0.75525		0.7102	-0.85648	0.08196	-0.93844		0.71103	0.22212	-0.37904	0.60116		0.71083	0.05432	-0.50128	0.5556		0.71083	-0.41336	0.05716	-0.47052		0.71062	-0.03761	-0.36187	0.32426
0.71333	-0.79328	-0.32116	-0.47211		0.71208	-0.00942	-0.2741	0.26468		0.71208	-0.91488	-0.22924	-0.68564		0.71187	-0.77947	0.1791	-0.95858		0.7127	0.24769	-0.41084	0.65853		0.7125	0.06482	-0.52282	0.58764		0.7125	-0.55651	-0.02896	-0.52755		0.71228	-0.10811	-0.31513	0.20702
0.715	-0.84573	-0.41693	-0.4288		0.71375	-0.16392	-0.38631	0.22238		0.71375	-0.93432	-0.28878	-0.64554		0.71353	-0.6989	0.20527	-0.90417		0.71437	0.21981	-0.41547	0.63527		0.71417	0.07834	-0.51825	0.59659		0.71417	-0.66476	-0.10001	-0.56475		0.71395	-0.20495	-0.31923	0.11428
0.71667	-0.81284	-0.51211	-0.30073		0.71542	-0.28354	-0.49818	0.21464		0.71542	-0.97042	-0.36561	-0.6048		0.7152	-0.72361	0.15701	-0.88062		0.71603	0.13157	-0.42361	0.55518		0.71583	0.09299	-0.46266	0.55565		0.71583	-0.71304	-0.13013	-0.58291		0.71562	-0.31684	-0.33116	0.01433
0.71833	-0.75459	-0.5766	-0.17799		0.71708	-0.333	-0.60029	0.26729		0.71708	-1.0277	-0.44481	-0.5829		0.71687	-0.85104	0.07906	-0.93009		0.7177	0.03171	-0.44782	0.47953		0.7175	0.10766	-0.40475	0.51241		0.7175	-0.72099	-0.14318	-0.57781		0.71728	-0.43439	-0.31566	-0.11873
0.72	-0.68747	-0.63767	-0.0498		0.71875	-0.32839	-0.67303	0.34463		0.71875	-1.09874	-0.45599	-0.64275		0.71853	-0.99496	0.0171	-1.01206		0.71937	-0.0496	-0.47296	0.42336		0.71917	0.16343	-0.37913	0.54256		0.71917	-0.68204	-0.1708	-0.51124		0.71895	-0.54447	-0.29511	-0.24936
0.72167	-0.60744	-0.65205	0.04461		0.72042	-0.31306	-0.70169	0.38863		0.72042	-1.18676	-0.4264	-0.76036		0.7202	-1.05171	-0.00406	-1.04765		0.72103	-0.07685	-0.47763	0.40079		0.72083	0.22494	-0.36244	0.58738		0.72083	-0.6191	-0.19203	-0.42707		0.72062	-0.63795	-0.29083	-0.34712
0.72333	-0.5042	-0.58831	0.0841		0.72208	-0.3039	-0.64256	0.33866		0.72208	-1.25733	-0.40238	-0.85495		0.72187	-1.04367	0.01979	-1.06346		0.7227	-0.04713	-0.42011	0.37298		0.7225	0.22075	-0.36599	0.58674		0.7225	-0.55583	-0.18942	-0.36641		0.72228	-0.69647	-0.30764	-0.38883
0.725	-0.41957	-0.51683	0.09726		0.72375	-0.29361	-0.54467	0.25106		0.72375	-1.29767	-0.37125	-0.92642		0.72353	-1.00677	0.07761	-1.08439		0.72437	-0.00102	-0.36468	0.36366		0.72417	0.17159	-0.42278	0.59437		0.72417	-0.51115	-0.14227	-0.36888		0.72395	-0.74227	-0.35467	-0.3876
0.72667	-0.38074	-0.47378	0.09304		0.72542	-0.26419	-0.47102	0.20683		0.72542	-1.31425	-0.29068	-1.02357		0.7252	-0.98383	0.15297	-1.1368		0.72603	0.06407	-0.32235	0.38642		0.72583	0.11928	-0.5176	0.63688		0.72583	-0.48684	-0.06074	-0.4261		0.72562	-0.79907	-0.43756	-0.36152
0.72833	-0.37809	-0.43462	0.05653		0.72708	-0.23041	-0.46615	0.23574		0.72708	-1.29212	-0.17331	-1.11881		0.72687	-0.98611	0.20725	-1.19335		0.7277	0.14339	-0.27832	0.42171		0.7275	0.06837	-0.58589	0.65426		0.7275	-0.44648	-0.00153	-0.44495		0.72728	-0.87307	-0.54848	-0.32459
0.73	-0.37722	-0.40286	0.02564		0.72875	-0.212	-0.4637	0.2517		0.72875	-1.18686	-0.11022	-1.07664		0.72853	-1.00677	0.24743	-1.25421		0.72937	0.22321	-0.24401	0.46722		0.72917	-0.00934	-0.60835	0.59901		0.72917	-0.38356	0.00101	-0.38457		0.72895	-0.92991	-0.61581	-0.31409
0.73167	-0.37871	-0.42623	0.04752		0.73042	-0.20201	-0.4105	0.2085		0.73042	-1.0419	-0.09912	-0.94278		0.7302	-1.03032	0.25795	-1.28827		0.73103	0.24998	-0.24167	0.49166		0.73083	-0.11262	-0.60844	0.49583		0.73083	-0.31096	-0.05789	-0.25307		0.73062	-0.89873	-0.62711	-0.27162
0.73333	-0.39551	-0.47913	0.08362		0.73208	-0.19113	-0.36024	0.16911		0.73208	-0.9399	-0.12669	-0.81321		0.73187	-1.03061	0.2318	-1.2624		0.7327	0.22727	-0.28946	0.51672		0.7325	-0.16936	-0.59018	0.42082		0.7325	-0.26132	-0.10444	-0.15688		0.73228	-0.80676	-0.60439	-0.20237
0.735	-0.42018	-0.45697	0.03679		0.73375	-0.16195	-0.34548	0.18354		0.73375	-0.92651	-0.18026	-0.74625		0.73353	-1.01321	0.19225	-1.20547		0.73437	0.20102	-0.33468	0.5357		0.73417	-0.15249	-0.53013	0.37764		0.73417	-0.24916	-0.13468	-0.11448		0.73395	-0.70227	-0.57193	-0.13034
0.73667	-0.45122	-0.35618	-0.09504		0.73542	-0.1734	-0.38773	0.21433		0.73542	-0.93994	-0.25503	-0.68491		0.7352	-0.96778	0.13579	-1.10357		0.73603	0.19351	-0.32226	0.51577		0.73583	-0.08562	-0.47917	0.39355		0.73583	-0.24375	-0.20485	-0.03889		0.73562	-0.59319	-0.55175	-0.04144
0.73833	-0.45665	-0.25149	-0.20515		0.73708	-0.21041	-0.41347	0.20306		0.73708	-0.94507	-0.3318	-0.61326		0.73687	-0.90224	0.07192	-0.97416		0.7377	0.20611	-0.28951	0.49561		0.7375	-0.01676	-0.47662	0.45986		0.7375	-0.22027	-0.30317	0.0829		0.73728	-0.47068	-0.55044	0.07976
0.74	-0.42424	-0.15873	-0.2655		0.73875	-0.26633	-0.44364	0.17732		0.73875	-0.95935	-0.40323	-0.55613		0.73853	-0.836	-0.01575	-0.82025		0.73937	0.21199	-0.28812	0.50011		0.73917	0.04932	-0.55131	0.60063		0.73917	-0.18511	-0.36458	0.17947		0.73895	-0.32537	-0.5809	0.25553
0.74167	-0.39253	-0.06721	-0.32531		0.74042	-0.29163	-0.47224	0.18061		0.74042	-0.99313	-0.45528	-0.53784		0.7402	-0.79571	-0.08439	-0.71132		0.74103	0.21969	-0.33709	0.55677		0.74083	0.12712	-0.67851	0.80563		0.74083	-0.15514	-0.33304	0.1779		0.74062	-0.26488	-0.62489	0.36001
0.74333	-0.38593	0.01293	-0.39886		0.74208	-0.28653	-0.45555	0.16902		0.74208	-0.98953	-0.47401	-0.51553		0.74187	-0.8316	-0.12132	-0.71029		0.7427	0.21639	-0.39537	0.61177		0.7425	0.17838	-0.81266	0.99105		0.7425	-0.13139	-0.25689	0.1255		0.74228	-0.32254	-0.66369	0.34115
0.745	-0.4233	0.03833	-0.46163		0.74375	-0.269	-0.3671	0.09809		0.74375	-0.90768	-0.44671	-0.46097		0.74353	-0.92214	-0.13591	-0.78622		0.74437	0.20245	-0.41027	0.61273		0.74417	0.15037	-0.91231	1.06268		0.74417	-0.08179	-0.20135	0.11956		0.74395	-0.43082	-0.68806	0.25724
0.74667	-0.49555	0.00369	-0.49924		0.74542	-0.21802	-0.2417	0.02368		0.74542	-0.80444	-0.40042	-0.40402		0.7452	-1.03141	-0.14593	-0.88547		0.74603	0.20164	-0.4128	0.61444		0.74583	0.05371	-0.93967	0.99339		0.74583	-0.03248	-0.17416	0.14168		0.74562	-0.48348	-0.68767	0.20419
0.74833	-0.59608	-0.03185	-0.56423		0.74708	-0.1718	-0.1214	-0.0504		0.74708	-0.74403	-0.36602	-0.37801		0.74687	-1.13891	-0.13348	-1.00543		0.7477	0.23574	-0.37535	0.61108		0.7475	-0.0335	-0.93246	0.89896		0.7475	-0.01583	-0.15399	0.13816		0.74728	-0.4662	-0.68365	0.21745
0.75	-0.70577	-0.08911	-0.61666		0.74875	-0.13828	-0.02366	-0.11461		0.74875	-0.74144	-0.30778	-0.43366		0.74853	-1.22684	-0.10331	-1.12353		0.74937	0.33031	-0.28834	0.61864		0.74917	-0.09349	-0.90282	0.80933		0.74917	-0.04002	-0.14876	0.10873		0.74895	-0.44257	-0.70641	0.26384
0.75167	-0.78052	-0.19875	-0.58177		0.75042	-0.12827	0.03964	-0.16791		0.75042	-0.76018	-0.26314	-0.49704		0.7502	-1.28549	-0.09375	-1.19174		0.75103	0.45457	-0.16635	0.62092		0.75083	-0.13162	-0.846	0.71438		0.75083	-0.07574	-0.14734	0.07161		0.75062	-0.42571	-0.74542	0.31971
0.75333	-0.79498	-0.34358	-0.45139		0.75208	-0.11697	0.02868	-0.14565		0.75208	-0.78728	-0.24676	-0.54052		0.75187	-1.28777	-0.09827	-1.1895		0.7527	0.59292	-0.08914	0.68206		0.7525	-0.15234	-0.76775	0.6154		0.7525	-0.07328	-0.18467	0.11139		0.75228	-0.39532	-0.79998	0.40466
0.755	-0.7823	-0.47622	-0.30608		0.75375	-0.05517	-0.05867	0.00349		0.75375	-0.81629	-0.23703	-0.57927		0.75353	-1.28738	-0.08781	-1.19957		0.75437	0.72046	-0.12973	0.85019		0.75417	-0.10733	-0.71421	0.60687		0.75417	-0.04524	-0.21781	0.17257		0.75395	-0.34343	-0.8355	0.49207
0.75667	-0.74966	-0.50675	-0.2429		0.75542	0.00288	-0.17675	0.17963		0.75542	-0.82085	-0.19454	-0.6263		0.7552	-1.30811	-0.0324	-1.27571		0.75603	0.78479	-0.28642	1.07121		0.75583	-0.00418	-0.71203	0.70785		0.75583	-0.000961125	-0.23024	0.22928		0.75562	-0.31424	-0.84209	0.52785
0.75833	-0.71714	-0.47438	-0.24276		0.75708	0.03232	-0.32888	0.3612		0.75708	-0.79035	-0.12997	-0.66038		0.75687	-1.29814	0.02554	-1.32369		0.7577	0.73598	-0.50765	1.24363		0.7575	0.098	-0.72823	0.82623		0.7575	0.03388	-0.24138	0.27526		0.75728	-0.31149	-0.8062	0.49471
0.76	-0.71573	-0.40618	-0.30955		0.75875	0.05346	-0.49309	0.54655		0.75875	-0.75214	-0.09618	-0.65596		0.75853	-1.24363	0.05434	-1.29797		0.75937	0.5719	-0.68831	1.26021		0.75917	0.13724	-0.72744	0.86468		0.75917	0.06611	-0.25886	0.32496		0.75895	-0.35691	-0.73785	0.38093
0.76167	-0.73758	-0.32278	-0.4148		0.76042	0.06689	-0.64666	0.71355		0.76042	-0.72685	-0.0489	-0.67795		0.7602	-1.16608	0.08848	-1.25457		0.76103	0.36433	-0.79606	1.16039		0.76083	0.12847	-0.68899	0.81746		0.76083	0.07576	-0.3096	0.38536		0.76062	-0.3793	-0.67936	0.30006
0.76333	-0.78917	-0.27072	-0.51844		0.76208	0.06785	-0.71424	0.78209		0.76208	-0.73482	0.04169	-0.77651		0.76187	-1.10785	0.11886	-1.22671		0.7627	0.17144	-0.84647	1.01791		0.7625	0.10216	-0.64471	0.74688		0.7625	0.05966	-0.32224	0.38189		0.76228	-0.32147	-0.61576	0.29429
0.765	-0.82207	-0.26236	-0.55971		0.76375	-0.00922	-0.70079	0.69157		0.76375	-0.74217	0.10686	-0.84903		0.76353	-1.02106	0.1438	-1.16485		0.76437	-0.00881	-0.85542	0.84662		0.76417	0.02196	-0.59631	0.61827		0.76417	0.02676	-0.32707	0.35383		0.76395	-0.23282	-0.58014	0.34732
0.76667	-0.86867	-0.35025	-0.51842		0.76542	-0.13504	-0.62016	0.48511		0.76542	-0.75167	0.08394	-0.83561		0.7652	-0.89189	0.13339	-1.02528		0.76603	-0.15217	-0.80951	0.65734		0.76583	-0.12922	-0.52965	0.40042		0.76583	-0.00633	-0.32204	0.31571		0.76562	-0.16733	-0.58094	0.4136
0.76833	-0.91405	-0.50576	-0.40829		0.76708	-0.23767	-0.50206	0.2644		0.76708	-0.73363	-0.00647	-0.72716		0.76687	-0.78315	0.11222	-0.89537		0.7677	-0.21616	-0.74711	0.53095		0.7675	-0.30281	-0.45661	0.15379		0.7675	-0.0751	-0.30911	0.23401		0.76728	-0.12718	-0.62378	0.4966
0.77	-0.90832	-0.65915	-0.24916		0.76875	-0.29179	-0.37826	0.08647		0.76875	-0.69374	-0.12325	-0.57048		0.76853	-0.73752	0.11111	-0.84863		0.76937	-0.18652	-0.71083	0.52431		0.76917	-0.37668	-0.36964	-0.00704		0.76917	-0.17906	-0.28185	0.10279		0.76895	-0.05701	-0.68714	0.63013
0.77167	-0.83836	-0.74056	-0.0978		0.77042	-0.27454	-0.27249	-0.00205		0.77042	-0.64949	-0.23781	-0.41168		0.7702	-0.74783	0.07222	-0.82005		0.77103	-0.10386	-0.68062	0.57676		0.77083	-0.32991	-0.33572	0.0058		0.77083	-0.24473	-0.23939	-0.00533		0.77062	-0.00241	-0.74525	0.74285
0.77333	-0.71906	-0.70311	-0.01594		0.77208	-0.21251	-0.22881	0.0163		0.77208	-0.58668	-0.37559	-0.21109		0.77187	-0.77146	0.0101	-0.78156		0.7727	-0.03569	-0.60164	0.56595		0.7725	-0.25203	-0.35766	0.10563		0.7725	-0.24007	-0.24768	0.00761		0.77228	-0.02048	-0.81822	0.79773
0.775	-0.5962	-0.57147	-0.02472		0.77375	-0.10351	-0.23689	0.13338		0.77375	-0.52124	-0.48973	-0.03151		0.77353	-0.81262	-0.06509	-0.74753		0.77437	0.01991	-0.48295	0.50286		0.77417	-0.14975	-0.43698	0.28723		0.77417	-0.21113	-0.3143	0.10317		0.77395	-0.06219	-0.86363	0.80144
0.77667	-0.46725	-0.38704	-0.08021		0.77542	0.06171	-0.28287	0.34457		0.77542	-0.44652	-0.55773	0.11121		0.7752	-0.84521	-0.11017	-0.73504		0.77603	0.03492	-0.38155	0.41647		0.77583	-0.04563	-0.53366	0.48803		0.77583	-0.2277	-0.40063	0.17292		0.77562	-0.088	-0.86873	0.78073
0.77833	-0.35843	-0.19164	-0.16679		0.77708	0.23567	-0.31953	0.55519		0.77708	-0.41237	-0.59193	0.17956		0.77687	-0.85225	-0.1303	-0.72195		0.7777	0.00545	-0.30801	0.31345		0.7775	0.05124	-0.58834	0.63958		0.7775	-0.24328	-0.43398	0.1907		0.77728	-0.12671	-0.83588	0.70917
0.78	-0.30839	-0.02015	-0.28824		0.77875	0.38701	-0.34641	0.73342		0.77875	-0.44879	-0.57572	0.12694		0.77853	-0.83953	-0.1497	-0.68983		0.77937	-0.06992	-0.27011	0.2002		0.77917	0.06253	-0.60076	0.66328		0.77917	-0.21116	-0.42482	0.21365		0.77895	-0.21318	-0.77032	0.55715
0.78167	-0.33651	0.09122	-0.42773		0.78042	0.46489	-0.37668	0.84157		0.78042	-0.51702	-0.54608	0.02906		0.7802	-0.85692	-0.15773	-0.69919		0.78103	-0.15984	-0.29436	0.13452		0.78083	-0.00613	-0.57761	0.57148		0.78083	-0.17077	-0.42079	0.25003		0.78062	-0.3151	-0.6727	0.3576
0.78333	-0.40159	0.09444	-0.49603		0.78208	0.50043	-0.43399	0.93441		0.78208	-0.59204	-0.46912	-0.12292		0.78187	-0.91712	-0.15546	-0.76166		0.7827	-0.22446	-0.39721	0.17275		0.7825	-0.08153	-0.57247	0.49094		0.7825	-0.18005	-0.39801	0.21796		0.78228	-0.39244	-0.58158	0.18913
0.785	-0.45458	0.00165	-0.45624		0.78375	0.47107	-0.49253	0.9636		0.78375	-0.65999	-0.37245	-0.28755		0.78353	-0.98	-0.15768	-0.82232		0.78437	-0.26143	-0.48967	0.22825		0.78417	-0.16254	-0.56194	0.3994		0.78417	-0.19771	-0.31584	0.11813		0.78395	-0.44309	-0.5609	0.11782
0.78667	-0.4592	-0.13801	-0.32119		0.78542	0.37313	-0.545	0.91813		0.78542	-0.72871	-0.28548	-0.44323		0.7852	-1.05119	-0.19107	-0.86012		0.78603	-0.24881	-0.51732	0.2685		0.78583	-0.22275	-0.5352	0.31245		0.78583	-0.1533	-0.20261	0.04932		0.78562	-0.45452	-0.59948	0.14497
0.78833	-0.41857	-0.27448	-0.14409		0.78708	0.268	-0.60415	0.87215		0.78708	-0.7985	-0.21089	-0.58761		0.78687	-1.1347	-0.24863	-0.88607		0.7877	-0.19861	-0.53492	0.33631		0.7875	-0.21897	-0.50914	0.29018		0.7875	-0.07051	-0.13404	0.06353		0.78728	-0.4167	-0.63304	0.21634
0.79	-0.37028	-0.38502	0.01474		0.78875	0.20213	-0.65332	0.85545		0.78875	-0.82862	-0.15738	-0.67124		0.78853	-1.22607	-0.30847	-0.91761		0.78937	-0.12959	-0.58065	0.45107		0.78917	-0.12978	-0.53269	0.40291		0.78917	-0.04084	-0.10727	0.06642		0.78895	-0.30588	-0.6627	0.35682
0.79167	-0.33247	-0.49703	0.16455		0.79042	0.18181	-0.6803	0.86211		0.79042	-0.8663	-0.07387	-0.79244		0.7902	-1.27273	-0.33642	-0.93631		0.79103	-0.03009	-0.6265	0.59641		0.79083	-0.03547	-0.5706	0.53512		0.79083	-0.06219	-0.07413	0.01194		0.79062	-0.14207	-0.73998	0.59791
0.79333	-0.3019	-0.57913	0.27723		0.79208	0.15794	-0.69202	0.84996		0.79208	-0.90957	-0.02261	-0.88697		0.79187	-1.23899	-0.38756	-0.85142		0.7927	0.08486	-0.6366	0.72146		0.7925	0.01547	-0.55771	0.57318		0.7925	-0.05955	-0.05141	-0.00814		0.79228	0.0255	-0.79753	0.82303
0.795	-0.28548	-0.64594	0.36046		0.79375	0.14272	-0.75302	0.89575		0.79375	-0.96049	-0.06213	-0.89836		0.79353	-1.16874	-0.48617	-0.68257		0.79437	0.19642	-0.66185	0.85827		0.79417	0.03336	-0.4927	0.52606		0.79417	-0.05501	-0.04556	-0.00945		0.79395	0.13625	-0.78178	0.91803
0.79667	-0.31576	-0.66572	0.34995		0.79542	0.15825	-0.8263	0.98455		0.79542	-1.01389	-0.15018	-0.86371		0.7952	-1.09723	-0.5841	-0.51313		0.79603	0.25056	-0.71982	0.97038		0.79583	0.03051	-0.41845	0.44896		0.79583	-0.11945	-0.04534	-0.0741		0.79562	0.13704	-0.67955	0.81659
0.79833	-0.401	-0.64871	0.24772		0.79708	0.17875	-0.87643	1.05519		0.79708	-1.0527	-0.25237	-0.80033		0.79687	-1.08264	-0.6111	-0.47155		0.7977	0.25069	-0.73284	0.98353		0.7975	-0.01796	-0.36541	0.34746		0.7975	-0.23898	-0.03343	-0.20555		0.79728	0.08545	-0.59758	0.68303
0.8	-0.49902	-0.60893	0.10991		0.79875	0.18372	-0.88765	1.07137		0.79875	-1.07251	-0.33252	-0.73999		0.79853	-1.10257	-0.55069	-0.55187		0.79937	0.23674	-0.68609	0.92283		0.79917	-0.08307	-0.3266	0.24353		0.79917	-0.31333	-0.03926	-0.27408		0.79895	0.04386	-0.5474	0.59126
0.80167	-0.57694	-0.53877	-0.03816		0.80042	0.15069	-0.89134	1.04203		0.80042	-1.02705	-0.41766	-0.60938		0.8002	-1.13261	-0.4396	-0.69302		0.80103	0.20429	-0.61311	0.8174		0.80083	-0.07353	-0.32914	0.25561		0.80083	-0.32561	-0.07388	-0.25173		0.80062	0.03749	-0.48824	0.52573
0.80333	-0.65307	-0.45774	-0.19532		0.80208	0.05993	-0.87565	0.93558		0.80208	-0.93371	-0.47478	-0.45893		0.80187	-1.15548	-0.27964	-0.87585		0.8027	0.14927	-0.55201	0.70128		0.8025	-0.00673	-0.3539	0.34717		0.8025	-0.32035	-0.09882	-0.22154		0.80228	0.06116	-0.43727	0.49844
0.805	-0.73172	-0.37102	-0.3607		0.80375	-0.03883	-0.80036	0.76152		0.80375	-0.86085	-0.43871	-0.42213		0.80353	-1.18856	-0.10923	-1.07933		0.80437	0.05928	-0.50282	0.56211		0.80417	0.05896	-0.42001	0.47897		0.80417	-0.32809	-0.08446	-0.24363		0.80395	0.09636	-0.41698	0.51334
0.80667	-0.7874	-0.34009	-0.44731		0.80542	-0.13886	-0.71482	0.57596		0.80542	-0.81626	-0.35449	-0.46176		0.8052	-1.24969	-0.00591	-1.24378		0.80603	-0.02655	-0.45992	0.43337		0.80583	0.1209	-0.51977	0.64067		0.80583	-0.28825	-0.07167	-0.21658		0.80562	0.1457	-0.46816	0.61387
0.80833	-0.78332	-0.36767	-0.41565		0.80708	-0.20097	-0.63254	0.43157		0.80708	-0.79865	-0.23606	-0.56259		0.80687	-1.28694	-0.0183	-1.26864		0.8077	-0.06697	-0.42219	0.35522		0.8075	0.18111	-0.64832	0.82943		0.8075	-0.20623	-0.09792	-0.10831		0.80728	0.16246	-0.5378	0.70026
0.81	-0.73522	-0.4465	-0.28872		0.80875	-0.23671	-0.55676	0.32005		0.80875	-0.78998	-0.11965	-0.67033		0.80853	-1.28467	-0.10291	-1.18175		0.80937	-0.05887	-0.38078	0.3219		0.80917	0.20237	-0.76628	0.96865		0.80917	-0.11336	-0.1202	0.00684		0.80895	0.14279	-0.57221	0.715
0.81167	-0.67749	-0.5197	-0.15779		0.81042	-0.21471	-0.48587	0.27116		0.81042	-0.79102	-0.01599	-0.77503		0.8102	-1.21849	-0.2045	-1.01399		0.81103	-0.03978	-0.3114	0.27163		0.81083	0.11348	-0.83388	0.94736		0.81083	-0.06588	-0.07789	0.01201		0.81062	0.10358	-0.52989	0.63346
0.81333	-0.6308	-0.55669	-0.07411		0.81208	-0.13035	-0.4449	0.31455		0.81208	-0.84431	0.05253	-0.89684		0.81187	-1.13314	-0.28105	-0.85209		0.8127	-0.02385	-0.21977	0.19592		0.8125	-0.04076	-0.86134	0.82058		0.8125	-0.08374	0.02468	-0.10842		0.81228	0.10028	-0.44519	0.54546
0.815	-0.57098	-0.55442	-0.01656		0.81375	-0.0607	-0.44983	0.38913		0.81375	-0.89803	0.02831	-0.92635		0.81353	-1.06531	-0.32882	-0.73649		0.81437	0.01771	-0.10483	0.12254		0.81417	-0.15761	-0.87819	0.72058		0.81417	-0.14234	0.06856	-0.2109		0.81395	0.11829	-0.39726	0.51555
0.81667	-0.48335	-0.51375	0.03041		0.81542	-0.00745	-0.44782	0.44037		0.81542	-0.93153	-0.08167	-0.84987		0.8152	-1.02227	-0.30077	-0.7215		0.81603	0.09463	-0.00315	0.09778		0.81583	-0.23646	-0.87952	0.64306		0.81583	-0.23063	0.0212	-0.25183		0.81562	0.15271	-0.41182	0.56453
0.81833	-0.39742	-0.44807	0.05065		0.81708	0.02439	-0.41222	0.4366		0.81708	-0.9194	-0.24822	-0.67119		0.81687	-0.98166	-0.21131	-0.77035		0.8177	0.16245	0.03801	0.12443		0.8175	-0.29818	-0.84743	0.54925		0.8175	-0.31602	-0.06039	-0.25563		0.81728	0.18767	-0.43753	0.62519
0.82	-0.33919	-0.35448	0.01529		0.81875	0.0669	-0.35558	0.42248		0.81875	-0.89335	-0.37581	-0.51754		0.81853	-0.92401	-0.11363	-0.81038		0.81937	0.18218	0.01203	0.17016		0.81917	-0.3387	-0.74319	0.40448		0.81917	-0.39161	-0.11956	-0.27205		0.81895	0.14912	-0.45975	0.60887
0.82167	-0.31862	-0.26877	-0.04984		0.82042	0.11035	-0.28425	0.39461		0.82042	-0.89253	-0.47249	-0.42004		0.8202	-0.92123	-0.06859	-0.85264		0.82103	0.16575	-0.0948	0.26055		0.82083	-0.31407	-0.62539	0.31132		0.82083	-0.44222	-0.18597	-0.25626		0.82062	0.01948	-0.49265	0.51213
0.82333	-0.32057	-0.21897	-0.1016		0.82208	0.13818	-0.20587	0.34405		0.82208	-0.87386	-0.5608	-0.31306		0.82187	-1.01554	-0.06711	-0.94843		0.8227	0.12465	-0.24951	0.37415		0.8225	-0.232	-0.55425	0.32225		0.8225	-0.49623	-0.27755	-0.21868		0.82228	-0.2178	-0.55747	0.33967
0.825	-0.36016	-0.18435	-0.17581		0.82375	0.18002	-0.12433	0.30435		0.82375	-0.82811	-0.64731	-0.1808		0.82353	-1.10728	-0.05614	-1.05114		0.82437	0.04949	-0.43833	0.48783		0.82417	-0.15793	-0.51255	0.35462		0.82417	-0.53695	-0.3114	-0.22555		0.82395	-0.44672	-0.58913	0.14241
0.82667	-0.42453	-0.13679	-0.28774		0.82542	0.20996	-0.034	0.24397		0.82542	-0.79209	-0.6682	-0.12389		0.8252	-1.1227	-0.05034	-1.07236		0.82603	-0.03444	-0.59426	0.55981		0.82583	-0.10034	-0.48384	0.3835		0.82583	-0.58523	-0.24699	-0.33824		0.82562	-0.60569	-0.5395	-0.06619
0.82833	-0.4805	-0.07997	-0.40054		0.82708	0.20717	0.02412	0.18305		0.82708	-0.81145	-0.64094	-0.17051		0.82687	-1.08824	-0.05967	-1.02857		0.8277	-0.07553	-0.70962	0.63409		0.8275	-0.06041	-0.44024	0.37983		0.8275	-0.64614	-0.13193	-0.51421		0.82728	-0.66953	-0.43245	-0.23708
0.83	-0.49777	-0.04791	-0.44986		0.82875	0.16227	0.01995	0.14232		0.82875	-0.87212	-0.65911	-0.21301		0.82853	-1.07702	-0.06711	-1.00991		0.82937	-0.0709	-0.79166	0.72076		0.82917	-0.0452	-0.43893	0.39373		0.82917	-0.70898	-0.05358	-0.65541		0.82895	-0.62899	-0.32741	-0.30158
0.83167	-0.4678	-0.06858	-0.39922		0.83042	0.08556	-0.06548	0.15103		0.83042	-0.93418	-0.72456	-0.20961		0.8302	-1.05218	-0.04078	-1.0114		0.83103	-0.03687	-0.8153	0.77844		0.83083	-0.09391	-0.42552	0.3316		0.83083	-0.71607	-0.01669	-0.69938		0.83062	-0.51215	-0.27395	-0.2382
0.83333	-0.4163	-0.1174	-0.2989		0.83208	0.03476	-0.16767	0.20242		0.83208	-0.97205	-0.78025	-0.19181		0.83187	-0.96281	-0.0076	-0.95521		0.8327	0.01024	-0.76845	0.7787		0.8325	-0.17951	-0.38237	0.20286		0.8325	-0.62192	-0.00893	-0.61299		0.83228	-0.34694	-0.23093	-0.11601
0.835	-0.33317	-0.20032	-0.13284		0.83375	-0.00487	-0.25188	0.24702		0.83375	-1.0014	-0.78147	-0.21993		0.83353	-0.88171	0.00781	-0.88952		0.83437	0.07647	-0.67566	0.75212		0.83417	-0.25623	-0.33168	0.07546		0.83417	-0.4996	-0.03999	-0.4596		0.83395	-0.20399	-0.19975	-0.00424
0.83667	-0.24072	-0.31801	0.07728		0.83542	-0.01257	-0.34861	0.33604		0.83542	-1.01311	-0.75608	-0.25703		0.8352	-0.88448	0.00777	-0.89225		0.83603	0.12354	-0.60856	0.73209		0.83583	-0.27239	-0.32604	0.05365		0.83583	-0.38389	-0.11185	-0.27204		0.83562	-0.12489	-0.22617	0.10128
0.83833	-0.19231	-0.46716	0.27484		0.83708	-0.03537	-0.46121	0.42584		0.83708	-1.01016	-0.73451	-0.27565		0.83687	-0.94163	0.01083	-0.95247		0.8377	0.1178	-0.57252	0.69032		0.8375	-0.27004	-0.38576	0.11572		0.8375	-0.29742	-0.17353	-0.12389		0.83728	-0.11414	-0.3311	0.21696
0.84	-0.23793	-0.64614	0.40821		0.83875	-0.09515	-0.56208	0.46693		0.83875	-1.02398	-0.73075	-0.29323		0.83853	-1.02843	0.00551	-1.03395		0.83937	0.08854	-0.55958	0.64812		0.83917	-0.29251	-0.48549	0.19298		0.83917	-0.23234	-0.20171	-0.03063		0.83895	-0.13801	-0.47726	0.33925
0.84167	-0.3805	-0.83718	0.45668		0.84042	-0.20515	-0.61526	0.41011		0.84042	-1.04722	-0.7397	-0.30752		0.8402	-1.14398	-0.04793	-1.09605		0.84103	0.03998	-0.61367	0.65365		0.84083	-0.30696	-0.62206	0.3151		0.84083	-0.24071	-0.20938	-0.03132		0.84062	-0.21017	-0.62376	0.41359
0.84333	-0.57621	-1.06198	0.48577		0.84208	-0.34477	-0.67019	0.32543		0.84208	-1.08304	-0.79884	-0.28419		0.84187	-1.29636	-0.16636	-1.12999		0.8427	-0.05686	-0.74577	0.68892		0.8425	-0.28905	-0.80405	0.515		0.8425	-0.34659	-0.2596	-0.08699		0.84228	-0.33445	-0.77162	0.43717
0.845	-0.79899	-1.28999	0.49099		0.84375	-0.48727	-0.73377	0.2465		0.84375	-1.10493	-0.90511	-0.19982		0.84353	-1.4113	-0.3508	-1.0605		0.84437	-0.23194	-0.92272	0.69078		0.84417	-0.2861	-1.017	0.7309		0.84417	-0.50157	-0.38261	-0.11896		0.84395	-0.48029	-0.94166	0.46136
0.84667	-1.08113	-1.5086	0.42747		0.84542	-0.63099	-0.82439	0.1934		0.84542	-1.16833	-1.09153	-0.0768		0.8452	-1.45853	-0.5708	-0.88773		0.84603	-0.43768	-1.11222	0.67454		0.84583	-0.39934	-1.1877	0.78835		0.84583	-0.64841	-0.56943	-0.07898		0.84562	-0.636	-1.10813	0.47214
0.84833	-1.42789	-1.71243	0.28455		0.84708	-0.77935	-0.98749	0.20813		0.84708	-1.29768	-1.32427	0.02659		0.84687	-1.51061	-0.82113	-0.68948		0.8477	-0.67053	-1.31887	0.64834		0.8475	-0.64891	-1.28537	0.63647		0.8475	-0.78543	-0.80492	0.0195		0.84728	-0.82028	-1.30516	0.48488
0.85	-1.81749	-1.92259	0.10511		0.84875	-0.95405	-1.25386	0.29981		0.84875	-1.49649	-1.57887	0.08239		0.84853	-1.63766	-1.09002	-0.54764		0.84937	-0.95503	-1.5806	0.62557		0.84917	-0.94631	-1.35094	0.40463		0.84917	-0.99417	-1.09215	0.09798		0.84895	-1.09783	-1.56271	0.46488
0.85167	-2.22155	-2.18908	-0.03248		0.85042	-1.17586	-1.6088	0.43294		0.85042	-1.77684	-1.87955	0.10271		0.8502	-1.88174	-1.37263	-0.50911		0.85103	-1.29557	-1.89686	0.60128		0.85083	-1.26246	-1.49556	0.23311		0.85083	-1.31933	-1.45043	0.1311		0.85062	-1.42355	-1.89374	0.47019
0.85333	-2.65411	-2.49827	-0.15584		0.85208	-1.48588	-2.0161	0.53022		0.85208	-2.17927	-2.2201	0.04083		0.85187	-2.20738	-1.71538	-0.49199		0.8527	-1.65881	-2.32034	0.66153		0.8525	-1.62102	-1.72063	0.09961		0.8525	-1.74629	-1.86795	0.12166		0.85228	-1.78395	-2.30809	0.52414
0.855	-3.18296	-2.84944	-0.33353		0.85375	-1.91338	-2.47443	0.56104		0.85375	-2.76302	-2.65684	-0.10618		0.85353	-2.63462	-2.15027	-0.48435		0.85437	-2.03864	-2.88422	0.84558		0.85417	-2.09814	-1.99462	-0.10353		0.85417	-2.23752	-2.32954	0.09202		0.85395	-2.23778	-2.78091	0.54313
0.85667	-3.83887	-3.28267	-0.55621		0.85542	-2.49527	-3.02414	0.52887		0.85542	-3.49535	-3.16095	-0.3344		0.8552	-3.20297	-2.71961	-0.48336		0.85603	-2.5304	-3.58906	1.05865		0.85583	-2.73706	-2.36511	-0.37195		0.85583	-2.82619	-2.87797	0.05178		0.85562	-2.85524	-3.36291	0.50767
0.85833	-4.6602	-3.82413	-0.83607		0.85708	-3.22011	-3.64676	0.42665		0.85708	-4.33017	-3.77034	-0.55983		0.85687	-3.96302	-3.42343	-0.53959		0.8577	-3.18167	-4.44156	1.25989		0.8575	-3.51435	-2.90245	-0.6119		0.8575	-3.55393	-3.58123	0.0273		0.85728	-3.6424	-4.08223	0.43983
0.86	-5.66217	-4.48847	-1.1737		0.85875	-4.08498	-4.34477	0.25979		0.85875	-5.26609	-4.51982	-0.74627		0.85853	-4.87781	-4.3078	-0.57001		0.85937	-4.00597	-5.44933	1.44336		0.85917	-4.42453	-3.58347	-0.84107		0.85917	-4.41398	-4.45678	0.0428		0.85895	-4.53891	-4.97367	0.43476
0.86167	-6.85137	-5.2646	-1.58677		0.86042	-5.0808	-5.13715	0.05634		0.86042	-6.33166	-5.47346	-0.8582		0.8602	-5.92639	-5.35735	-0.56904		0.86103	-5.01958	-6.61515	1.59557		0.86083	-5.50952	-4.3535	-1.15602		0.86083	-5.33825	-5.47558	0.13733		0.86062	-5.52139	-6.01606	0.49467
0.86333	-8.19388	-6.22106	-1.97282		0.86208	-6.25069	-6.08972	-0.16097		0.86208	-7.53543	-6.67954	-0.85589		0.86187	-7.13587	-6.54849	-0.58738		0.8627	-6.24765	-7.91044	1.66279		0.8625	-6.80289	-5.22502	-1.57788		0.8625	-6.3595	-6.63966	0.28016		0.86228	-6.6136	-7.21487	0.60128
0.865	-9.7188	-7.42348	-2.29532		0.86375	-7.58225	-7.30003	-0.28222		0.86375	-8.85651	-8.09724	-0.75927		0.86353	-8.54284	-7.88093	-0.6619		0.86437	-7.69685	-9.36298	1.66613		0.86417	-8.29834	-6.2632	-2.03515		0.86417	-7.57254	-7.98166	0.40912		0.86395	-7.85047	-8.62755	0.77708
0.86667	-11.4479	-8.86457	-2.5833		0.86542	-9.06777	-8.78714	-0.28063		0.86542	-10.3178	-9.72469	-0.59307		0.8652	-10.138	-9.38103	-0.757		0.86603	-9.33132	-11.0273	1.69595		0.86583	-9.96016	-7.47004	-2.49012		0.86583	-9.03419	-9.5094	0.47521		0.86562	-9.25571	-10.2675	1.01177
0.86833	-13.3755	-10.5324	-2.84312		0.86708	-10.7332	-10.5206	-0.21259		0.86708	-11.9757	-11.529	-0.4467		0.86687	-11.8862	-11.0742	-0.81195		0.8677	-11.1451	-12.9425	1.79745		0.8675	-11.7586	-8.84231	-2.91627		0.8675	-10.7216	-11.2389	0.51729		0.86728	-10.8572	-12.1133	1.25611
0.87	-15.4984	-12.4061	-3.09223		0.86875	-12.6244	-12.4802	-0.14427		0.86875	-13.8562	-13.5079	-0.34831		0.86853	-13.8033	-12.9797	-0.82358		0.86937	-13.1769	-15.0828	1.90588		0.86917	-13.7458	-10.4217	-3.3241		0.86917	-12.5995	-13.1956	0.59606		0.86895	-12.7145	-14.149	1.43453
0.87167	-17.8947	-14.5047	-3.38997		0.87042	-14.7799	-14.6915	-0.08836		0.87042	-15.965	-15.6562	-0.30879		0.8702	-15.9293	-15.1322	-0.7971		0.87103	-15.4354	-17.4581	2.02266		0.87083	-15.9667	-12.2233	-3.7434		0.87083	-14.7351	-15.4152	0.6801		0.87062	-14.8936	-16.4523	1.55864
0.87333	-20.6335	-16.8454	-3.78812		0.87208	-17.1594	-17.178	0.01861		0.87208	-18.3222	-18.0278	-0.29442		0.87187	-18.2798	-17.5294	-0.75036		0.8727	-17.8836	-20.1072	2.22357		0.8725	-18.4709	-14.2838	-4.18707		0.8725	-17.1634	-17.8734	0.71002		0.87228	-17.3782	-19.0336	1.65532
0.875	-23.6981	-19.4741	-4.22398		0.87375	-19.7809	-19.9219	0.14097		0.87375	-20.9573	-20.6857	-0.27156		0.87353	-20.8803	-20.1953	-0.68496		0.87437	-20.5151	-23.0326	2.51751		0.87417	-21.2172	-16.6096	-4.60754		0.87417	-19.8539	-20.5547	0.70084		0.87395	-20.0897	-21.8627	1.77303
0.87667	-27.0349	-22.4062	-4.62874		0.87542	-22.6809	-22.9051	0.22423		0.87542	-23.9211	-23.6305	-0.29065		0.8752	-23.7571	-23.1837	-0.57338		0.87603	-23.3946	-26.2038	2.80917		0.87583	-24.179	-19.2028	-4.97626		0.87583	-22.7825	-23.4726	0.69007		0.87562	-23.0039	-24.9193	1.9154
0.87833	-30.6324	-25.656	-4.97648		0.87708	-25.8914	-26.141	0.24962		0.87708	-27.1932	-26.8872	-0.30602		0.87687	-26.8921	-26.5623	-0.32986		0.8777	-26.5868	-29.5852	2.99843		0.8775	-27.4278	-22.0471	-5.38075		0.8775	-25.9842	-26.646	0.66186		0.87728	-26.1557	-28.2518	2.09611
0.88	-34.5142	-29.2445	-5.26971		0.87875	-29.4085	-29.6249	0.21642		0.87875	-30.7718	-30.4798	-0.29197		0.87853	-30.3109	-30.2691	-0.0418		0.87937	-30.0942	-33.2462	3.15192		0.87917	-31.0071	-25.139	-5.86808		0.87917	-29.5232	-30.1073	0.58405		0.87895	-29.5885	-31.9473	2.35874
0.88167	-38.6581	-33.1563	-5.50178		0.88042	-33.2176	-33.3721	0.15451		0.88042	-34.6441	-34.4145	-0.22959		0.8802	-34.0304	-34.245	0.21467		0.88103	-33.9125	-37.2507	3.3382		0.88083	-34.9096	-28.513	-6.39655		0.88083	-33.4049	-33.8681	0.4632		0.88062	-33.3199	-35.9712	2.65136
0.88333	-43.054	-37.3036	-5.75045		0.88208	-37.3291	-37.3816	0.0525		0.88208	-38.7998	-38.6195	-0.1803		0.88187	-38.0896	-38.448	0.35837		0.8827	-38.0703	-41.5837	3.51341		0.8825	-39.0882	-32.14	-6.94814		0.8825	-37.5598	-37.9269	0.36702		0.88228	-37.3631	-40.3041	2.94095
0.885	-47.6948	-41.6207	-6.0741		0.88375	-41.7363	-41.6523	-0.084		0.88375	-43.2263	-43.0203	-0.20593		0.88353	-42.4597	-42.8837	0.42395		0.88437	-42.579	-46.2093	3.63038		0.88417	-43.532	-35.9958	-7.53622		0.88417	-41.9543	-42.2924	0.33806		0.88395	-41.778	-44.9044	3.12647
0.88667	-52.5883	-46.1407	-6.44751		0.88542	-46.4253	-46.1662	-0.25907		0.88542	-47.8844	-47.6376	-0.24673		0.8852	-47.1044	-47.5425	0.43809		0.88603	-47.3989	-51.0903	3.69135		0.88583	-48.276	-40.1003	-8.17578		0.88583	-46.5985	-46.963	0.36447		0.88562	-46.5547	-49.7957	3.241
0.88833	-57.742	-50.9554	-6.78664		0.88708	-51.3546	-50.9571	-0.39751		0.88708	-52.8165	-52.5338	-0.28266		0.88687	-52.0566	-52.41	0.3534		0.8877	-52.4889	-56.2539	3.76496		0.8875	-53.3049	-44.5297	-8.77527		0.8875	-51.5189	-51.9389	0.42		0.88728	-51.6512	-54.9694	3.31823
0.89	-63.1497	-56.0485	-7.10119		0.88875	-56.5037	-56.0734	-0.43029		0.88875	-57.9927	-57.7516	-0.24115		0.88853	-57.28	-57.5255	0.24554		0.88937	-57.8531	-61.679	3.82583		0.88917	-58.598	-49.3192	-9.2788		0.88917	-56.7131	-57.145	0.43186		0.88895	-57.0068	-60.3721	3.36535
0.89167	-68.822	-61.3845	-7.43745		0.89042	-61.8886	-61.5185	-0.37001		0.89042	-63.4011	-63.2835	-0.11761		0.8902	-62.7438	-62.9094	0.16561		0.89103	-63.4865	-67.3533	3.86677		0.89083	-64.1416	-54.4217	-9.71997		0.89083	-62.1379	-62.5776	0.4397		0.89062	-62.5983	-66.0327	3.43437
0.89333	-74.8219	-67.0232	-7.79877		0.89208	-67.5429	-67.2757	-0.26723		0.89208	-69.0433	-69.0792	0.03592		0.89187	-68.416	-68.5927	0.17666		0.8927	-69.3848	-73.3255	3.94064		0.8925	-69.9664	-59.8168	-10.1495		0.8925	-67.8297	-68.2773	0.44762		0.89228	-68.4307	-71.9856	3.55493
0.895	-81.1426	-73.021	-8.12161		0.89375	-73.4984	-73.3181	-0.1803		0.89375	-74.9823	-75.1439	0.16158		0.89353	-74.3353	-74.5674	0.23206		0.89437	-75.5521	-79.5968	4.04469		0.89417	-76.1149	-65.4876	-10.6274		0.89417	-73.8082	-74.2574	0.44917		0.89395	-74.4904	-78.2844	3.79404
0.89667	-87.7622	-79.375	-8.38723		0.89542	-79.7418	-79.6592	-0.08261		0.89542	-81.2495	-81.5229	0.27332		0.8952	-80.5593	-80.8098	0.25053		0.89603	-81.9848	-86.2003	4.21547		0.89583	-82.5801	-71.4356	-11.1444		0.89583	-80.0809	-80.4933	0.41235		0.89562	-80.7645	-84.8783	4.11378
0.89833	-94.6289	-85.9913	-8.63754		0.89708	-86.2927	-86.2696	-0.0231		0.89708	-87.7857	-88.2118	0.42611		0.89687	-87.0815	-87.3036	0.22215		0.8977	-88.6953	-93.084	4.38862		0.8975	-89.3524	-77.6162	-11.7362		0.8975	-86.6465	-86.9662	0.31963		0.89728	-87.2894	-91.7076	4.41816
0.9	-101.747	-92.8601	-8.88643		0.89875	-93.1568	-93.127	-0.02978		0.89875	-94.596	-95.1472	0.55122		0.89853	-93.9109	-94.0741	0.16318		0.89937	-95.6693	-100.221	4.55168		0.89917	-96.415	-84.0079	-12.4072		0.89917	-93.5178	-93.7724	0.25452		0.89895	-94.1188	-98.7882	4.66936
0.90167	-109.128	-100.022	-9.10625		0.90042	-100.31	-100.23	-0.08013		0.90042	-101.715	-102.27	0.55473		0.9002	-101.031	-101.166	0.13504		0.90103	-102.9	-107.588	4.68821		0.90083	-103.766	-90.6337	-13.1322		0.90083	-100.714	-100.932	0.21788		0.90062	-101.278	-106.132	4.85414
0.90333	-116.759	-107.475	-9.28374		0.90208	-107.727	-107.575	-0.15233		0.90208	-109.194	-109.634	0.43979		0.90187	-108.453	-108.6	0.14737		0.9027	-110.394	-115.201	4.80621		0.9025	-111.379	-97.5261	-13.8528		0.9025	-108.177	-108.393	0.21625		0.90228	-108.742	-113.762	5.02001
0.905	-124.675	-115.217	-9.45784		0.90375	-115.392	-115.163	-0.22859		0.90375	-116.956	-117.294	0.33792		0.90353	-116.184	-116.359	0.17502		0.90437	-118.148	-123.104	4.95561		0.90417	-119.225	-104.743	-14.4822		0.90417	-115.91	-116.099	0.1898		0.90395	-116.483	-121.66	5.17729
0.90667	-132.906	-123.231	-9.675		0.90542	-123.338	-122.997	-0.34108		0.90542	-124.919	-125.225	0.30539		0.9052	-124.182	-124.416	0.23382		0.90603	-126.168	-131.293	5.12467		0.90583	-127.299	-112.291	-15.0078		0.90583	-123.909	-124.045	0.13527		0.90562	-124.522	-129.826	5.30401
0.90833	-141.459	-131.493	-9.96565		0.90708	-131.559	-131.119	-0.43981		0.90708	-133.102	-133.43	0.32848		0.90687	-132.415	-132.746	0.33079		0.9077	-134.444	-139.752	5.30723		0.9075	-135.633	-120.126	-15.5069		0.9075	-132.167	-132.255	0.08753		0.90728	-132.84	-138.273	5.4334
0.91	-150.31	-139.993	-10.3166		0.90875	-140.039	-139.549	-0.48939		0.90875	-141.557	-141.947	0.39009		0.90853	-140.863	-141.32	0.45748		0.90937	-142.984	-148.478	5.49421		0.90917	-144.276	-128.194	-16.0824		0.90917	-140.651	-140.702	0.05103		0.90895	-141.412	-146.98	5.56821
0.91167	-159.437	-148.747	-10.6902		0.91042	-148.779	-148.274	-0.50464		0.91042	-150.311	-150.8	0.48911		0.9102	-149.578	-150.134	0.55599		0.91103	-151.818	-157.482	5.66351		0.91083	-153.248	-136.498	-16.7504		0.91083	-149.355	-149.384	0.02911		0.91062	-150.225	-155.949	5.7238
0.91333	-168.804	-157.802	-11.0017		0.91208	-157.788	-157.287	-0.50103		0.91208	-159.316	-159.938	0.6228		0.91187	-158.584	-159.183	0.59938		0.9127	-160.928	-166.731	5.80367		0.9125	-162.519	-145.066	-17.4534		0.9125	-158.316	-158.326	0.00995		0.91228	-159.3	-165.157	5.85617
0.915	-178.373	-167.133	-11.2407		0.91375	-167.07	-166.593	-0.47754		0.91375	-168.578	-169.304	0.72649		0.91353	-167.851	-168.465	0.61363		0.91437	-170.301	-176.208	5.9061		0.91417	-172.059	-153.895	-18.1648		0.91417	-167.554	-167.538	-0.01557		0.91395	-168.646	-174.586	5.94004
0.91667	-188.131	-176.668	-11.4631		0.91542	-176.599	-176.158	-0.44089		0.91542	-178.092	-178.906	0.81328		0.9152	-177.338	-177.963	0.62506		0.91603	-179.902	-185.868	5.96518		0.91583	-181.829	-162.972	-18.8574		0.91583	-177.044	-177.029	-0.01496		0.91562	-178.218	-184.243	6.02546
0.91833	-198.083	-186.416	-11.6672		0.91708	-186.334	-185.926	-0.40798		0.91708	-187.832	-188.691	0.85898		0.91687	-187.026	-187.665	0.63927		0.9177	-189.712	-195.733	6.02108		0.9175	-191.814	-172.303	-19.5111		0.9175	-186.742	-186.762	0.02		0.91728	-188.005	-194.135	6.12992
0.92	-208.214	-196.404	-11.8096		0.91875	-196.262	-195.86	-0.40199		0.91875	-197.76	-198.601	0.84142		0.91853	-196.923	-197.572	0.64891		0.91937	-199.698	-205.789	6.09054		0.91917	-201.987	-181.876	-20.1104		0.91917	-196.616	-196.692	0.07534		0.91895	-197.989	-204.24	6.25169
0.92167	-218.482	-206.606	-11.8757		0.92042	-206.345	-205.945	-0.40013		0.92042	-207.837	-208.618	0.78105		0.9202	-206.994	-207.658	0.66406		0.92103	-209.829	-215.998	6.16959		0.92083	-212.294	-191.657	-20.6372		0.92083	-206.641	-206.747	0.10581		0.92062	-208.141	-214.488	6.34696
0.92333	-228.862	-216.919	-11.9429		0.92208	-216.54	-216.152	-0.3887		0.92208	-218.012	-218.77	0.75766		0.92187	-217.204	-217.877	0.673		0.9227	-220.087	-226.292	6.20528		0.9225	-222.703	-201.585	-21.1188		0.9225	-216.802	-216.891	0.08891		0.92228	-218.43	-224.827	6.39664
0.925	-239.32	-227.295	-12.0247		0.92375	-226.792	-226.452	-0.33969		0.92375	-228.231	-229.061	0.83031		0.92353	-227.52	-228.158	0.63854		0.92437	-230.422	-236.631	6.20838		0.92417	-233.175	-211.633	-21.5421		0.92417	-227.037	-227.127	0.0901		0.92395	-228.796	-235.225	6.42951
0.92667	-249.81	-237.75	-12.0593		0.92542	-237.053	-236.847	-0.2061		0.92542	-238.476	-239.419	0.94275		0.9252	-237.931	-238.486	0.55499		0.92603	-240.785	-247.014	6.22829		0.92583	-243.67	-221.774	-21.8954		0.92583	-237.332	-237.407	0.0752		0.92562	-239.24	-245.645	6.40488
0.92833	-260.27	-248.24	-12.0306		0.92708	-247.309	-247.314	0.00503		0.92708	-248.741	-249.789	1.04821		0.92687	-248.399	-248.842	0.44295		0.9277	-251.129	-257.373	6.24362		0.9275	-254.137	-231.982	-22.1541		0.9275	-247.654	-247.674	0.02076		0.92728	-249.713	-256.034	6.32017
0.93	-270.653	-258.689	-11.9637		0.92875	-257.512	-257.793	0.28134		0.92875	-258.944	-260.135	1.19122		0.92853	-258.863	-259.185	0.32147		0.92937	-261.421	-267.638	6.21662		0.92917	-264.568	-242.237	-22.3312		0.92917	-257.954	-257.87	-0.0843		0.92895	-260.16	-266.342	6.18193
0.93167	-280.905	-269.045	-11.8606		0.93042	-267.63	-268.213	0.58246		0.93042	-269.036	-270.397	1.36084		0.9302	-269.245	-269.452	0.20695		0.93103	-271.613	-277.765	6.15194		0.93083	-274.969	-252.487	-22.4829		0.93083	-268.197	-267.987	-0.21011		0.93062	-270.523	-276.525	6.00199
0.93333	-290.999	-279.299	-11.7		0.93208	-277.627	-278.542	0.91537		0.93208	-279.002	-280.524	1.52165		0.93187	-279.492	-279.598	0.10578		0.9327	-281.662	-287.753	6.09099		0.9325	-285.287	-262.707	-22.5801		0.9325	-278.338	-277.999	-0.33893		0.93228	-280.772	-286.551	5.77862
0.935	-300.906	-289.431	-11.4748		0.93375	-287.483	-288.738	1.25477		0.93375	-288.834	-290.488	1.65418		0.93353	-289.571	-289.62	0.04888		0.93437	-291.549	-297.569	6.02003		0.93417	-295.445	-272.851	-22.5936		0.93417	-288.36	-287.843	-0.51622		0.93395	-290.92	-296.395	5.47508
0.93667	-310.605	-299.407	-11.1986		0.93542	-297.178	-298.752	1.5739		0.93542	-298.496	-300.281	1.78526		0.9352	-299.484	-299.488	0.00415		0.93603	-301.275	-307.186	5.91048		0.93583	-305.416	-282.864	-22.5516		0.93583	-298.201	-297.494	-0.70751		0.93562	-300.919	-306.037	5.11838
0.93833	-320.078	-309.213	-10.8642		0.93708	-306.689	-308.552	1.86258		0.93708	-307.94	-309.89	1.95068		0.93687	-309.215	-309.15	-0.06492		0.9377	-310.814	-316.609	5.79487		0.9375	-315.188	-292.705	-22.4836		0.9375	-307.83	-306.935	-0.89525		0.93728	-310.733	-315.45	4.71641
0.94	-329.327	-318.837	-10.4902		0.93875	-316.003	-318.158	2.15444		0.93875	-317.169	-319.297	2.12853		0.93853	-318.746	-318.578	-0.16795		0.93937	-320.15	-325.843	5.69217		0.93917	-324.73	-302.349	-22.3811		0.93917	-317.23	-316.163	-1.06677		0.93895	-320.357	-324.617	4.26013
0.94167	-338.381	-328.265	-10.1164		0.94042	-325.101	-327.599	2.49823		0.94042	-326.167	-328.519	2.35194		0.9402	-328.095	-327.771	-0.32385		0.94103	-329.282	-334.871	5.58903		0.94083	-334.026	-311.8	-22.2264		0.94083	-326.377	-325.15	-1.22742		0.94062	-329.796	-333.554	3.75759
0.94333	-347.232	-337.48	-9.75126		0.94208	-333.981	-336.863	2.88231		0.94208	-334.933	-337.563	2.62992		0.94187	-337.255	-336.752	-0.50308		0.9427	-338.221	-343.703	5.48172		0.9425	-343.133	-321.049	-22.0847		0.9425	-335.277	-333.888	-1.38827		0.94228	-339.046	-342.274	3.22785
0.945	-355.879	-346.474	-9.40484		0.94375	-342.653	-345.956	3.30347		0.94375	-343.47	-346.431	2.96172		0.94353	-346.244	-345.516	-0.72788		0.94437	-346.974	-352.354	5.37977		0.94417	-352.103	-330.085	-22.0184		0.94417	-343.944	-342.394	-1.55039		0.94395	-348.094	-350.798	2.70388
0.94667	-364.324	-355.273	-9.05112		0.94542	-351.135	-354.884	3.74885		0.94542	-351.805	-355.132	3.32727		0.9452	-355.04	-354.064	-0.97598		0.94603	-355.55	-360.822	5.27154		0.94583	-360.958	-338.927	-22.0305		0.94583	-352.408	-350.672	-1.73575		0.94562	-356.955	-359.133	2.17801
0.94833	-372.58	-363.9	-8.68053		0.94708	-359.431	-363.664	4.233		0.94708	-359.973	-363.677	3.70465		0.94687	-363.657	-362.437	-1.2203		0.9477	-363.957	-369.099	5.14186		0.9475	-369.68	-347.605	-22.075		0.9475	-360.682	-358.736	-1.94571		0.94728	-365.654	-367.307	1.65293
0.95	-380.636	-372.388	-8.24814		0.94875	-367.548	-372.292	4.74425		0.94875	-367.981	-372.084	4.10221		0.94853	-372.089	-370.663	-1.42603		0.94937	-372.183	-377.183	5.00027		0.94917	-378.248	-356.148	-22.1003		0.94917	-368.777	-366.593	-2.18343		0.94895	-374.198	-375.342	1.14325
0.95167	-388.458	-380.729	-7.72914		0.95042	-375.477	-380.755	5.27817		0.95042	-375.812	-380.337	4.52562		0.9502	-380.312	-378.734	-1.57849		0.95103	-380.206	-385.055	4.84882		0.95083	-386.628	-364.546	-22.0818		0.95083	-376.695	-374.241	-2.45439		0.95062	-382.566	-383.236	0.67023
0.95333	-395.997	-388.878	-7.11896		0.95208	-383.183	-389.043	5.85999		0.95208	-383.411	-388.415	5.00426		0.95187	-388.323	-386.602	-1.7211		0.9527	-388.007	-392.635	4.62789		0.9525	-394.769	-372.79	-21.979		0.9525	-384.401	-381.643	-2.75789		0.95228	-390.738	-390.95	0.21235
0.955	-403.158	-396.778	-6.38021		0.95375	-390.58	-397.135	6.55472		0.95375	-390.737	-396.274	5.5373		0.95353	-396.082	-394.223	-1.85838		0.95437	-395.547	-399.815	4.26824		0.95417	-402.636	-380.848	-21.7886		0.95417	-391.843	-388.769	-3.07336		0.95395	-398.677	-398.414	-0.2628
0.95667	-409.782	-404.355	-5.42658		0.95542	-397.558	-404.985	7.42645		0.95542	-397.721	-403.845	6.12406		0.9552	-403.511	-401.551	-1.95964		0.95603	-402.756	-406.464	3.70883		0.95583	-410.175	-388.699	-21.4763		0.95583	-398.939	-395.543	-3.39592		0.95562	-406.327	-405.555	-0.77198
0.95833	-415.661	-411.49	-4.17081		0.95708	-403.954	-412.512	8.55778		0.95708	-404.229	-411.038	6.80881		0.95687	-410.482	-408.469	-2.01286		0.9577	-409.486	-412.404	2.9172		0.9575	-417.293	-396.301	-20.9914		0.9575	-405.583	-401.827	-3.75635		0.95728	-413.598	-412.28	-1.31834
0.96	-420.553	-417.993	-2.56036		0.95875	-409.567	-419.568	10.0008		0.95875	-410.096	-417.72	7.62422		0.95853	-416.833	-414.81	-2.02259		0.95937	-415.549	-417.407	1.85817		0.95917	-423.862	-403.578	-20.2835		0.95917	-411.613	-407.422	-4.19107		0.95895	-420.357	-418.446	-1.91078
0.96167	-424.216	-423.622	-0.594		0.96042	-414.161	-425.96	11.7993		0.96042	-415.124	-423.705	8.58042		0.9602	-422.371	-420.384	-1.98717		0.96103	-420.73	-421.235	0.50456		0.96083	-429.718	-410.413	-19.3053		0.96083	-416.849	-412.101	-4.74763		0.96062	-426.442	-423.85	-2.59118
0.96333	-426.403	-428.15	1.74633		0.96208	-417.482	-431.461	13.9785		0.96208	-419.088	-428.737	9.6491		0.96187	-426.845	-424.975	-1.86981		0.9627	-424.803	-423.655	-1.14787		0.9625	-434.674	-416.629	-18.045		0.9625	-421.092	-415.639	-5.45348		0.96228	-431.662	-428.266	-3.39589
0.965	-426.928	-431.351	4.42342		0.96375	-419.296	-435.835	16.5391		0.96375	-421.731	-432.549	10.8182		0.96353	-430.003	-428.36	-1.64292		0.96437	-427.523	-424.477	-3.04542		0.96417	-438.506	-422.046	-16.4592		0.96417	-424.111	-417.81	-6.30088		0.96395	-435.813	-431.463	-4.34993
0.96667	-425.678	-433.003	7.32479		0.96542	-419.404	-438.857	19.4525		0.96542	-422.818	-434.9	12.0815		0.9652	-431.632	-430.287	-1.34529		0.96603	-428.637	-423.577	-5.05994		0.96583	-440.97	-426.453	-14.5162		0.96583	-425.669	-418.426	-7.24266		0.96562	-438.662	-433.229	-5.43342
0.96833	-422.609	-432.932	10.3227		0.96708	-417.69	-440.32	22.6292		0.96708	-422.194	-435.572	13.3787		0.96687	-431.583	-430.576	-1.00711		0.9677	-427.999	-420.894	-7.10592		0.9675	-441.846	-429.604	-12.242		0.9675	-425.579	-417.363	-8.21615		0.96728	-440.008	-433.355	-6.6532
0.97	-417.78	-431.038	13.2583		0.96875	-414.118	-440.092	25.9747		0.96875	-419.765	-434.399	14.6349		0.96853	-429.78	-429.119	-0.66143		0.96937	-425.55	-416.454	-9.09623		0.96917	-440.971	-431.252	-9.71988		0.96917	-423.737	-414.559	-9.17771		0.96895	-439.691	-431.685	-8.00559
0.97167	-411.3	-427.325	16.0252		0.97042	-408.733	-438.107	29.3743		0.97042	-415.511	-431.303	15.7917		0.9702	-426.201	-425.892	-0.30921		0.97103	-421.29	-410.32	-10.9701		0.97083	-438.271	-431.208	-7.06354		0.97083	-420.104	-410.04	-10.064		0.97062	-437.601	-428.146	-9.45511
0.97333	-403.343	-421.856	18.513		0.97208	-401.655	-434.371	32.7155		0.97208	-409.49	-426.319	16.8293		0.97187	-420.918	-420.941	0.02353		0.9727	-415.254	-402.616	-12.6372		0.9725	-433.727	-429.367	-4.35945		0.9725	-414.719	-403.882	-10.8361		0.97228	-433.702	-422.776	-10.9261
0.975	-394.069	-414.745	20.6755		0.97375	-393.067	-428.921	35.8536		0.97375	-401.82	-419.558	17.7377		0.97353	-414.043	-414.349	0.30612		0.97437	-407.557	-393.498	-14.0583		0.97417	-427.364	-425.679	-1.68518		0.97417	-407.674	-396.192	-11.4816		0.97395	-428.006	-415.653	-12.3528
0.97667	-383.66	-406.158	22.4987		0.97542	-383.164	-421.859	38.6948		0.97542	-392.671	-411.142	18.4711		0.9752	-405.733	-406.26	0.52668		0.97603	-398.403	-383.187	-15.2163		0.97583	-419.253	-420.149	0.89514		0.97583	-399.119	-387.137	-11.9825		0.97562	-420.609	-406.874	-13.7343
0.97833	-372.327	-396.303	23.9767		0.97708	-372.159	-413.337	41.178		0.97708	-382.236	-401.242	19.006		0.97687	-396.15	-396.828	0.67801		0.9777	-387.987	-371.91	-16.077		0.9775	-409.534	-412.867	3.33367		0.9775	-389.235	-376.916	-12.3192		0.97728	-411.633	-396.586	-15.0475
0.98	-360.292	-385.424	25.1319		0.97875	-360.273	-403.531	43.2574		0.97875	-370.724	-390.059	19.3347		0.97853	-385.498	-386.228	0.73012		0.97937	-376.502	-359.88	-16.6218		0.97917	-398.383	-404.009	5.6269		0.97917	-378.229	-365.765	-12.4635		0.97895	-401.24	-385.004	-16.2354
0.98167	-347.754	-373.755	26.001		0.98042	-347.747	-392.645	44.8972		0.98042	-358.376	-377.823	19.4466		0.9802	-373.996	-374.64	0.64457		0.98103	-364.139	-347.324	-16.8155		0.98083	-385.994	-393.78	7.78531		0.98083	-366.331	-353.9	-12.4312		0.98062	-389.621	-372.37	-17.2509
0.98333	-334.876	-361.486	26.6099		0.98208	-334.818	-380.897	46.0789		0.98208	-345.447	-364.762	19.3149		0.98187	-361.859	-362.267	0.40839		0.9827	-351.13	-334.468	-16.6623		0.9825	-372.561	-382.392	9.83126		0.9825	-353.768	-341.532	-12.2357		0.98228	-376.964	-358.869	-18.0949
0.985	-321.814	-348.811	26.9973		0.98375	-321.663	-368.521	46.8579		0.98375	-332.151	-351.09	18.9397		0.98353	-349.296	-349.334	0.03705		0.98437	-337.683	-321.484	-16.1985		0.98417	-358.307	-370.077	11.7701		0.98417	-340.742	-328.869	-11.8727		0.98395	-363.483	-344.668	-18.8148
0.98667	-308.713	-335.892	27.1784		0.98542	-308.431	-355.722	47.2908		0.98542	-318.633	-337.002	18.3685		0.9852	-336.49	-336.034	-0.45562		0.98603	-323.973	-308.445	-15.5279		0.98583	-343.442	-357.041	13.5993		0.98583	-327.437	-316.048	-11.3897		0.98562	-349.341	-329.927	-19.4141
0.98833	-295.654	-322.864	27.2095		0.98708	-295.218	-342.654	47.4357		0.98708	-304.984	-322.646	17.6624		0.98687	-323.573	-322.508	-1.06492		0.9877	-310.131	-295.401	-14.7302		0.9875	-328.137	-343.478	15.3418		0.9875	-313.988	-303.162	-10.8264		0.98728	-334.69	-314.811	-19.879
0.99	-282.657	-309.781	27.1237		0.98875	-282.104	-329.439	47.3355		0.98875	-291.299	-308.139	16.8398		0.98853	-310.605	-308.858	-1.74673		0.98937	-296.258	-282.389	-13.8684		0.98917	-312.501	-329.573	17.0715		0.98917	-300.507	-290.264	-10.2427		0.98895	-319.661	-299.419	-20.2425
0.99167	-269.724	-296.673	26.9493		0.99042	-269.112	-316.145	47.0332		0.99042	-277.619	-293.566	15.9476		0.9902	-297.617	-295.18	-2.43689		0.99103	-282.404	-269.41	-12.9931		0.99083	-296.617	-315.488	18.8705		0.99083	-287.034	-277.391	-9.64268		0.99062	-304.383	-283.814	-20.5691
0.99333	-256.844	-283.574	26.7298		0.99208	-256.217	-302.808	46.591		0.99208	-263.935	-278.953	15.0172		0.99187	-284.631	-281.527	-3.10419		0.9927	-268.582	-256.399	-12.1823		0.9925	-280.568	-301.305	20.7371		0.9925	-273.561	-264.556	-9.00498		0.99228	-288.937	-268.054	-20.8834
0.995	-243.974	-270.451	26.4761		0.99375	-243.398	-289.414	46.016		0.99375	-250.228	-264.277	14.0487		0.99353	-271.624	-267.859	-3.76417		0.99437	-254.757	-243.319	-11.438		0.99417	-264.384	-287.055	22.6707		0.99417	-260.084	-251.728	-8.35643		0.99395	-273.323	-252.201	-21.1221
0.99667	-231.035	-257.252	26.217		0.99542	-230.611	-275.919	45.3072		0.99542	-236.478	-249.513	13.0344		0.9952	-258.539	-254.092	-4.44715		0.99603	-240.862	-230.14	-10.7222		0.99583	-248.098	-272.785	24.6872		0.99583	-246.588	-238.863	-7.72472		0.99562	-257.56	-236.258	-21.3018
0.99833	-217.962	-243.93	25.9687		0.99708	-217.801	-262.288	44.4861		0.99708	-222.679	-234.641	11.9616		0.99687	-245.327	-240.187	-5.1399		0.9977	-226.852	-216.83	-10.022		0.9975	-231.705	-258.517	26.812		0.9975	-233.027	-225.91	-7.11723		0.99728	-241.649	-220.206	-21.4431
1	-204.67	-230.455	25.7848		0.99875	-204.895	-248.493	43.5987		0.99875	-208.772	-219.651	10.8787		0.99853	-231.975	-226.139	-5.8367		0.99937	-212.683	-203.32	-9.36297		0.99917	-215.222	-244.231	29.0081		0.99917	-219.343	-212.814	-6.5294		0.99895	-225.627	-204.058	-21.5681
1.00167	-191.09	-216.786	25.6967		1.00042	-191.817	-234.508	42.6905		1.00042	-194.699	-204.498	9.79849		1.0002	-218.454	-211.903	-6.55116		1.00103	-198.328	-189.592	-8.73607		1.00083	-198.672	-229.831	31.1597		1.00083	-205.477	-199.525	-5.95204		1.00062	-209.488	-187.829	-21.6583
1.00333	-177.156	-202.851	25.6948		1.00208	-178.516	-220.287	41.7714		1.00208	-180.407	-189.189	8.78141		1.00187	-204.664	-197.426	-7.23881		1.0027	-183.761	-175.651	-8.1099		1.0025	-182.082	-215.268	33.186		1.0025	-191.406	-186.008	-5.39822		1.00228	-193.252	-171.528	-21.7244
1.005	-162.855	-188.631	25.7759		1.00375	-164.961	-205.799	40.8387		1.00375	-165.884	-173.743	7.85854		1.00353	-190.573	-182.722	-7.85122		1.00437	-168.97	-161.489	-7.48067		1.00417	-165.506	-200.514	35.0078		1.00417	-177.083	-172.228	-4.85428		1.00395	-176.983	-155.139	-21.8439
1.00667	-148.233	-174.14	25.9075		1.00542	-151.123	-191.041	39.9186		1.00542	-151.156	-158.192	7.03618		1.0052	-176.184	-167.841	-8.34241		1.00603	-154.004	-147.11	-6.89429		1.00583	-148.986	-185.566	36.5804		1.00583	-162.468	-158.193	-4.2752		1.00562	-160.716	-138.751	-21.965
1.00833	-133.344	-159.372	26.028		1.00708	-136.993	-176.037	39.044		1.00708	-136.254	-142.583	6.32899		1.00687	-161.527	-152.793	-8.73444		1.0077	-138.889	-132.508	-6.38174		1.0075	-132.577	-170.433	37.8559		1.0075	-147.584	-143.908	-3.67656		1.00728	-144.488	-122.451	-22.0369
1.01	-118.248	-144.343	26.0952		1.00875	-122.58	-160.817	38.237		1.00875	-121.195	-126.96	5.76528		1.00853	-146.599	-137.576	-9.02312		1.00937	-123.641	-117.729	-5.91154		1.00917	-116.364	-155.108	38.7439		1.00917	-132.467	-129.4	-3.06609		1.00895	-128.311	-106.31	-22.0009
1.01167	-103.001	-129.09	26.0892		1.01042	-107.936	-145.425	37.4887		1.01042	-106.041	-111.41	5.36924		1.0102	-131.456	-122.234	-9.22152		1.01103	-108.284	-102.774	-5.51009		1.01083	-100.372	-139.637	39.2647		1.01083	-117.166	-114.698	-2.46742		1.01062	-112.232	-90.356	-21.8764
1.01333	-87.6942	-113.706	26.0119		1.01208	-93.1236	-129.913	36.7897		1.01208	-90.8546	-95.9665	5.1119		1.01187	-116.201	-106.836	-9.3649		1.0127	-92.8522	-87.6675	-5.18468		1.0125	-84.6268	-124.139	39.5122		1.0125	-101.744	-99.8089	-1.93519		1.01228	-96.2953	-74.5859	-21.7094
1.015	-72.4098	-98.2452	25.8354		1.01375	-78.1771	-114.338	36.1604		1.01375	-75.6967	-80.7013	5.00461		1.01353	-100.879	-91.4473	-9.43155		1.01437	-77.4351	-72.4698	-4.96534		1.01417	-69.157	-108.711	39.5543		1.01417	-86.274	-84.7563	-1.51774		1.01395	-80.5559	-59.0738	-21.4821
1.01667	-57.1798	-82.7333	25.5535		1.01542	-63.1716	-98.7927	35.6211		1.01542	-60.6325	-65.6838	5.05128		1.0152	-85.5263	-76.1588	-9.36749		1.01603	-62.0817	-57.261	-4.82066		1.01583	-54.0161	-93.401	39.3849		1.01583	-70.7955	-69.6297	-1.16585		1.01562	-65.0927	-43.8764	-21.2163
1.01833	-42.0549	-67.2729	25.218		1.01708	-48.2308	-83.352	35.1211		1.01708	-45.7422	-50.9514	5.2093		1.01687	-70.2335	-61.0922	-9.14136		1.0177	-46.8869	-42.1516	-4.73527		1.0175	-39.2799	-78.1905	38.9106		1.0175	-55.3673	-54.5253	-0.84197		1.01728	-49.9836	-29.0384	-20.9451
1.02	-27.1167	-51.9371	24.8203		1.01875	-33.4224	-68.1057	34.6833		1.01875	-31.1175	-36.5646	5.4471		1.01853	-55.1116	-46.2982	-8.81336		1.01937	-31.9766	-27.2237	-4.7529		1.01917	-24.9601	-63.16	38.1999		1.01917	-40.0641	-39.5651	-0.49902		1.01895	-35.2455	-14.58	-20.6655
1.02167	-12.4371	-36.8216	24.3846		1.02042	-18.8027	-53.1061	34.3034		1.02042	-16.7597	-22.5469	5.78722		1.0202	-40.2446	-31.7999	-8.44471		1.02103	-17.4713	-12.5882	-4.88311		1.02083	-11.1161	-48.4297	37.3136		1.02083	-24.9865	-24.8155	-0.1709		1.02062	-20.8657	-0.5438	-20.3219
1.02333	1.90389	-21.9876	23.8915		1.02208	-4.44287	-38.4109	33.968		1.02208	-2.71942	-8.94906	6.22964		1.02187	-25.673	-17.6376	-8.03543		1.0227	-3.42331	1.63864	-5.06195		1.0225	2.20255	-34.0699	36.2725		1.0225	-10.2191	-10.3497	0.13053		1.02228	-6.91277	12.9379	-19.8507
1.025	15.852	-7.55662	23.4087		1.02375	9.53159	-24.095	33.6266		1.02375	10.9255	4.19657	6.72896		1.02353	-11.4649	-3.90024	-7.56463		1.02437	10.174	15.3662	-5.19216		1.02417	14.9525	-20.1198	35.0724		1.02417	4.16027	3.75657	0.4037		1.02395	6.5355	25.8046	-19.2691
1.02667	29.3224	6.39645	22.926		1.02542	23.0503	-10.1747	33.225		1.02542	24.1016	16.8496	7.25208		1.0252	2.28504	9.38306	-7.09802		1.02603	23.2503	28.5373	-5.28697		1.02583	27.1283	-6.60054	33.7289		1.02583	18.0511	17.4566	0.59447		1.02562	19.4294	38.0493	-18.6199
1.02833	42.2665	19.8805	22.386		1.02708	36.1217	3.34112	32.7806		1.02708	36.7582	28.9517	7.80658		1.02687	15.5335	22.216	-6.68254		1.0277	35.7658	41.1657	-5.39986		1.0275	38.7333	6.39945	32.3339		1.0275	31.4597	30.6437	0.81595		1.02728	31.7615	49.6993	-17.9378
1.03	54.6233	32.8458	21.7774		1.02875	48.6996	16.4139	32.2856		1.02875	48.866	40.4727	8.39332		1.02853	28.2229	34.5284	-6.30549		1.02937	47.7142	53.2348	-5.52055		1.02917	49.7527	18.8389	30.9138		1.02917	44.3746	43.2633	1.11123		1.02895	43.5044	60.7689	-17.2645
1.03167	66.3426	45.2392	21.1034		1.03042	60.7341	28.9858	31.7483		1.03042	60.3459	51.3896	8.95632		1.0302	40.3596	46.2245	-5.86495		1.03103	59.1662	64.7195	-5.55333		1.03083	60.1853	30.689	29.4963		1.03083	56.7088	55.2686	1.44017		1.03062	54.633	71.2484	-16.6154
1.03333	77.4254	56.9799	20.4455		1.03208	72.1801	40.97	31.2101		1.03208	71.1661	61.699	9.4671		1.03187	51.9076	57.2931	-5.38544		1.0327	70.0831	75.599	-5.51592		1.0325	70.0613	41.9847	28.0766		1.0325	68.4126	66.6606	1.75203		1.03228	65.2156	81.1491	-15.9335
1.035	87.866	68.112	19.754		1.03375	83.0603	52.3488	30.7116		1.03375	81.31	71.4263	9.88371		1.03353	62.795	67.7675	-4.97255		1.03437	80.3929	85.8767	-5.48372		1.03417	79.3854	52.7307	26.6547		1.03417	79.4831	77.4166	2.06649		1.03395	75.2829	90.4903	-15.2073
1.03667	97.6469	78.6141	19.0328		1.03542	93.3353	63.1117	30.2236		1.03542	90.8098	80.5503	10.2594		1.0352	72.9924	77.6114	-4.61895		1.03603	90.1033	95.5841	-5.48078		1.03583	88.1489	62.8941	25.2548		1.03583	89.9443	87.5449	2.39937		1.03562	84.873	99.2934	-14.4204
1.03833	106.734	88.4833	18.2503		1.03708	102.994	73.2574	29.7368		1.03708	99.7494	89.0884	10.661		1.03687	82.5332	86.7708	-4.23752		1.0377	99.2755	104.685	-5.40946		1.0375	96.3737	72.4865	23.8872		1.0375	99.7197	97.09	2.62964		1.03728	93.9604	107.549	-13.5885
1.04	115.204	97.7754	17.4283		1.03875	112.007	82.7989	29.2078		1.03875	108.133	97.1117	11.0218		1.03853	91.4805	95.3018	-3.82126		1.03937	107.953	113.174	-5.22068		1.03917	104.058	81.5339	22.5239		1.03917	108.786	106.077	2.70902		1.03895	102.507	115.275	-12.7679
1.04167	123.157	106.547	16.6098		1.04042	120.39	91.7083	28.682		1.04042	115.966	104.654	11.312		1.0402	99.8191	103.296	-3.47709		1.04103	116.063	121.073	-5.01024		1.04083	111.248	90.0393	21.209		1.04083	117.267	114.488	2.77964		1.04062	110.512	122.49	-11.9781
1.04333	130.656	114.81	15.8464		1.04208	128.156	100.045	28.1105		1.04208	123.24	111.675	11.5654		1.04187	107.52	110.769	-3.24911		1.0427	123.549	128.422	-4.87365		1.0425	117.943	97.9402	20.0027		1.0425	125.25	122.278	2.97144		1.04228	117.939	129.186	-11.2462
1.045	137.671	122.448	15.223		1.04375	135.369	107.852	27.5174		1.04375	130.022	118.12	11.9017		1.04353	114.633	117.729	-3.09569		1.04437	130.433	135.244	-4.81115		1.04417	124.183	105.242	18.9415		1.04417	132.711	129.455	3.2565		1.04395	124.847	135.371	-10.5239
1.04667	144.197	129.48	14.7166		1.04542	142.1	115.121	26.9796		1.04542	136.335	124.089	12.2463		1.0452	121.244	124.208	-2.96399		1.04603	136.798	141.53	-4.73224		1.04583	129.926	112.057	17.8688		1.04583	139.569	136.05	3.51848		1.04562	131.212	141.063	-9.85023
1.04833	150.282	135.969	14.3124		1.04708	148.337	121.807	26.5296		1.04708	142.134	129.65	12.4844		1.04687	127.38	130.233	-2.85273		1.0477	142.657	147.305	-4.64833		1.0475	135.187	118.387	16.7998		1.0475	145.873	142.109	3.76406		1.04728	137.105	146.306	-9.2008
1.05	155.884	141.895	13.9893		1.04875	154.105	127.915	26.1898		1.04875	147.414	134.767	12.6466		1.04853	133.065	135.761	-2.69526		1.04937	148.005	152.602	-4.59768		1.04917	140.059	124.19	15.8689		1.04917	151.718	147.638	4.07972		1.04895	142.609	151.096	-8.48652
1.05167	160.912	147.221	13.6908		1.05042	159.39	133.558	25.8322		1.05042	152.2	139.408	12.7924		1.0502	138.336	140.774	-2.43782		1.05103	152.869	157.438	-4.56876		1.05083	144.571	129.491	15.0801		1.05083	157.102	152.652	4.44979		1.05062	147.735	155.428	-7.69396
1.05333	165.367	152.043	13.3241		1.05208	164.185	138.82	25.3653		1.05208	156.56	143.649	12.9111		1.05187	143.279	145.323	-2.04381		1.0527	157.347	161.857	-4.51004		1.0525	148.759	134.429	14.3307		1.0525	161.975	157.169	4.80607		1.05228	152.459	159.394	-6.93499
1.055	169.385	156.512	12.873		1.05375	168.458	143.682	24.7759		1.05375	160.528	147.556	12.9717		1.05353	147.889	149.446	-1.55714		1.05437	161.454	165.915	-4.46068		1.05417	152.555	139.037	13.5182		1.05417	166.39	161.259	5.13107		1.05395	156.726	162.993	-6.26606
1.05667	173.1	160.679	12.4208		1.05542	172.303	148.12	24.1833		1.05542	164.145	151.104	13.0411		1.0552	152.11	153.193	-1.0834		1.05603	165.18	169.64	-4.46036		1.05583	156.043	143.229	12.8141		1.05583	170.458	164.989	5.46885		1.05562	160.623	166.198	-5.57466
1.05833	176.495	164.433	12.0622		1.05708	175.794	152.137	23.6575		1.05708	167.47	154.25	13.2201		1.05687	155.901	156.631	-0.72961		1.0577	168.554	173.013	-4.45876		1.0575	159.217	146.982	12.2351		1.0575	174.201	168.41	5.79095		1.05728	164.161	169.009	-4.8479
1.06	179.554	167.87	11.6838		1.05875	178.916	155.833	23.083		1.05875	170.548	157.069	13.4787		1.05853	159.255	159.799	-0.54428		1.05937	171.629	176.008	-4.37882		1.05917	162.056	150.389	11.6672		1.05917	177.558	171.581	5.97653		1.05895	167.333	171.503	-4.1692
1.06167	182.355	171.086	11.2686		1.06042	181.712	159.195	22.5167		1.06042	173.381	159.641	13.7396		1.0602	162.21	162.705	-0.49517		1.06103	174.426	178.643	-4.21716		1.06083	164.552	153.509	11.0436		1.06083	180.548	174.538	6.0101		1.06062	170.141	173.751	-3.61082
1.06333	184.988	174.017	10.9706		1.06208	184.272	162.201	22.072		1.06208	175.917	161.951	13.9659		1.06187	164.721	165.301	-0.57957		1.0627	176.914	180.961	-4.04775		1.0625	166.693	156.322	10.3717		1.0625	183.252	177.283	5.96898		1.06228	172.66	175.736	-3.07642
1.065	187.433	176.599	10.834		1.06375	186.62	164.889	21.7311		1.06375	178.137	163.968	14.1695		1.06353	166.906	167.562	-0.65621		1.06437	179.131	183.053	-3.92249		1.06417	168.624	158.82	9.80473		1.06417	185.679	179.719	5.96		1.06395	174.928	177.477	-2.54845
1.06667	189.6	178.778	10.8222		1.06542	188.653	167.369	21.2834		1.06542	180.089	165.704	14.3848		1.0652	168.863	169.516	-0.65319		1.06603	181.098	184.973	-3.87546		1.06583	170.342	161.012	9.33006		1.06583	187.836	181.784	6.05199		1.06562	176.959	179.096	-2.13724
1.06833	191.474	180.729	10.7454		1.06708	190.35	169.712	20.6377		1.06708	181.773	167.222	14.5513		1.06687	170.659	171.221	-0.56208		1.0677	182.813	186.729	-3.91635		1.0675	171.873	162.922	8.95175		1.0675	189.698	183.486	6.2122		1.06728	178.764	180.624	-1.86006
1.07	193.148	182.509	10.6398		1.06875	191.8	171.833	19.9671		1.06875	183.221	168.523	14.698		1.06853	172.263	172.752	-0.48844		1.06937	184.219	188.257	-4.03831		1.06917	173.226	164.528	8.69804		1.06917	191.318	184.886	6.43224		1.06895	180.364	181.955	-1.59127
1.07167	194.619	184.104	10.515		1.07042	193.056	173.667	19.3899		1.07042	184.444	169.66	14.784		1.0702	173.626	174.106	-0.4802		1.07103	185.319	189.538	-4.21859		1.07083	174.439	165.895	8.54364		1.07083	192.714	186.018	6.6962		1.07062	181.739	183.026	-1.28713
1.07333	195.824	185.524	10.3001		1.07208	194.134	175.233	18.9006		1.07208	185.507	170.692	14.8154		1.07187	174.862	175.28	-0.41857		1.0727	186.237	190.667	-4.42922		1.0725	175.568	167.045	8.52274		1.0725	193.902	186.909	6.99377		1.07228	182.932	183.862	-0.92934
1.075	196.76	186.784	9.97601		1.07375	195.052	176.565	18.4873		1.07375	186.407	171.661	14.7456		1.07353	175.944	176.321	-0.37708		1.07437	187.065	191.685	-4.6198		1.07417	176.542	168.071	8.47066		1.07417	194.856	187.642	7.21435		1.07395	184.038	184.594	-0.55685
1.07667	197.517	187.951	9.5657		1.07542	195.857	177.711	18.1459		1.07542	187.117	172.526	14.5901		1.0752	176.844	177.302	-0.45802		1.07603	187.831	192.497	-4.66618		1.07583	177.436	169.008	8.4276		1.07583	195.567	188.276	7.29139		1.07562	185.11	185.217	-0.10638
1.07833	198.152	188.973	9.17947		1.07708	196.569	178.649	17.9196		1.07708	187.693	173.272	14.4215		1.07687	177.546	178.203	-0.65715		1.0777	188.477	193.091	-4.61414		1.0775	178.276	169.878	8.39774		1.0775	196.136	188.793	7.34227		1.07728	186.15	185.759	0.39072
1.08	198.682	189.745	8.93655		1.07875	197.188	179.423	17.7657		1.07875	188.2	173.898	14.3017		1.07853	178.084	178.95	-0.8667		1.07937	189.049	193.593	-4.5438		1.07917	179.064	170.619	8.44529		1.07917	196.629	189.105	7.52449		1.07895	187.095	186.304	0.79127
1.08167	199.156	190.302	8.85444		1.08042	197.731	180.144	17.5866		1.08042	188.675	174.393	14.2823		1.0802	178.562	179.52	-0.95777		1.08103	189.645	194.109	-4.46378		1.08083	179.733	171.2	8.53363		1.08083	197.034	189.225	7.80873		1.08062	187.966	186.883	1.08234
1.08333	199.589	190.766	8.82307		1.08208	198.174	180.826	17.3481		1.08208	189.058	174.768	14.2902		1.08187	178.958	179.961	-1.00335		1.0827	190.183	194.522	-4.33879		1.0825	180.325	171.655	8.67033		1.0825	197.273	189.239	8.03385		1.08228	188.758	187.479	1.27932
1.085	199.967	191.187	8.78048		1.08375	198.492	181.488	17.0043		1.08375	189.354	175.063	14.2912		1.08353	179.265	180.305	-1.03973		1.08437	190.571	194.703	-4.13178		1.08417	180.89	171.969	8.92115		1.08417	197.417	189.186	8.23072		1.08395	189.54	187.983	1.55753
1.08667	200.313	191.58	8.7326		1.08542	198.666	182.036	16.6295		1.08542	189.599	175.353	14.2455		1.0852	179.519	180.565	-1.04596		1.08603	190.795	194.774	-3.97887		1.08583	181.39	172.15	9.23977		1.08583	197.553	189.08	8.47267		1.08562	190.227	188.383	1.84401
1.08833	200.609	191.848	8.7619		1.08708	198.701	182.549	16.1516		1.08708	189.735	175.624	14.1111		1.08687	179.752	180.753	-1.00159		1.0877	191.032	194.882	-3.84957		1.0875	181.81	172.285	9.52572		1.0875	197.691	188.947	8.74414		1.08728	190.74	188.693	2.04702
1.09	200.775	192.026	8.74937		1.08875	198.618	183.077	15.541		1.08875	189.669	175.895	13.7744		1.08853	180.044	180.938	-0.89382		1.08937	191.268	195.02	-3.75246		1.08917	182.168	172.518	9.64952		1.08917	197.773	188.873	8.89965		1.08895	191.122	188.922	2.20008
1.09167	200.784	192.159	8.62482		1.09042	198.395	183.593	14.8026		1.09042	189.41	176.171	13.2398		1.0902	180.298	181.195	-0.89651		1.09103	191.346	195.127	-3.7812		1.09083	182.505	172.876	9.62888		1.09083	197.826	188.864	8.96214		1.09062	191.489	189.064	2.42517
1.09333	200.725	192.3	8.42407		1.09208	198.089	184.025	14.0639		1.09208	189.161	176.435	12.7261		1.09187	180.468	181.477	-1.00905		1.0927	191.252	195.181	-3.92899		1.0925	182.766	173.255	9.51055		1.0925	197.924	188.83	9.0943		1.09228	191.861	189.183	2.67793
1.095	200.625	192.424	8.20043		1.09375	197.751	184.347	13.4044		1.09375	189.052	176.67	12.3824		1.09353	180.516	181.748	-1.23166		1.09437	191.097	195.195	-4.09779		1.09417	183	173.56	9.4394		1.09417	197.965	188.709	9.25594		1.09395	192.167	189.32	2.84736
1.09667	200.372	192.467	7.90542		1.09542	197.407	184.589	12.8185		1.09542	188.988	176.862	12.1265		1.0952	180.432	181.942	-1.51015		1.09603	190.978	195.038	-4.06015		1.09583	183.273	173.776	9.49717		1.09583	197.832	188.461	9.37051		1.09562	192.432	189.434	2.99803
1.09833	199.946	192.437	7.50903		1.09708	196.987	184.773	12.2138		1.09708	188.922	177.054	11.8675		1.09687	180.2	182.052	-1.85133		1.0977	190.768	194.603	-3.83508		1.0975	183.613	173.876	9.73756		1.0975	197.453	188.078	9.37453		1.09728	192.721	189.506	3.21516
1.1	199.402	192.36	7.04212		1.09875	196.39	184.801	11.589		1.09875	188.828	177.231	11.5976		1.09853	179.756	182.023	-2.26651		1.09937	190.442	193.911	-3.4685		1.09917	183.958	173.872	10.0859		1.09917	196.883	187.556	9.32668		1.09895	192.946	189.515	3.43112
1.10167	198.702	192.155	6.54756		1.10042	195.643	184.658	10.9849		1.10042	188.682	177.327	11.3552		1.1002	179.112	181.798	-2.68604		1.10103	190.018	193.025	-3.00701		1.10083	184.261	173.735	10.5261		1.10083	196.103	186.854	9.2498		1.10062	192.997	189.457	3.53993
1.10333	197.742	191.677	6.0651		1.10208	194.742	184.307	10.4344		1.10208	188.255	177.301	10.9539		1.10187	178.29	181.446	-3.15566		1.1027	189.451	191.932	-2.48102		1.1025	184.417	173.541	10.876		1.1025	195.05	185.981	9.0692		1.10228	192.84	189.194	3.64555
1.105	196.474	190.923	5.551		1.10375	193.617	183.739	9.87772		1.10375	187.404	177.12	10.284		1.10353	177.326	180.948	-3.62255		1.10437	188.662	190.634	-1.97207		1.10417	184.323	173.347	10.9757		1.10417	193.791	184.93	8.86088		1.10395	192.448	188.688	3.76006
1.10667	194.931	189.929	5.00131		1.10542	192.212	183.031	9.18152		1.10542	186.212	176.797	9.41478		1.1052	176.258	180.227	-3.96849		1.10603	187.608	189.193	-1.58523		1.10583	183.884	173.179	10.7051		1.10583	192.418	183.699	8.71888		1.10562	191.765	187.989	3.77601
1.10833	193.093	188.793	4.29972		1.10708	190.589	182.116	8.47325		1.10708	184.78	176.321	8.45949		1.10687	175.033	179.249	-4.21526		1.1077	186.317	187.587	-1.26987		1.1075	183.147	172.998	10.1487		1.1075	190.934	182.287	8.64721		1.10728	190.783	187.079	3.70459
1.11	190.928	187.404	3.52433		1.10875	188.811	180.987	7.82374		1.10875	183.154	175.623	7.53082		1.10853	173.593	178.099	-4.5063		1.10937	184.755	185.666	-0.91126		1.10917	182.086	172.663	9.42298		1.10917	189.205	180.583	8.62138		1.10895	189.585	185.901	3.68317
1.11167	188.464	185.687	2.77713		1.11042	186.735	179.55	7.18492		1.11042	181.344	174.67	6.67454		1.1102	171.903	176.819	-4.91532		1.11103	182.868	183.352	-0.48425		1.11083	180.66	172.133	8.52741		1.11083	187.188	178.526	8.66177		1.11062	188.157	184.394	3.76348
1.11333	185.683	183.61	2.07286		1.11208	184.284	177.854	6.43098		1.11208	179.367	173.447	5.92006		1.11187	169.998	175.314	-5.31594		1.1127	180.76	180.742	0.0174		1.1125	178.89	171.373	7.51622		1.1125	184.964	176.157	8.80725		1.11228	186.402	182.642	3.76035
1.115	182.587	181.207	1.38065		1.11375	181.541	175.917	5.62341		1.11375	177.189	171.966	5.22277		1.11353	167.903	173.54	-5.63748		1.11437	178.447	177.846	0.60028		1.11417	176.856	170.38	6.47599		1.11417	182.525	173.552	8.97317		1.11395	184.224	180.659	3.56558
1.11667	179.168	178.506	0.66254		1.11542	178.546	173.665	4.88092		1.11542	174.733	170.168	4.56487		1.1152	165.497	171.523	-6.02668		1.11603	175.819	174.63	1.18891		1.11583	174.653	169.083	5.56996		1.11583	179.808	170.807	9.00121		1.11562	181.731	178.372	3.35871
1.11833	175.487	175.439	0.0489		1.11708	175.218	171.109	4.10954		1.11708	171.951	168.034	3.91763		1.11687	162.763	169.246	-6.48375		1.1177	172.764	171.063	1.70011		1.1175	172.208	167.406	4.80179		1.1175	176.827	167.828	8.99865		1.11728	179.015	175.749	3.26563
1.12	171.566	172.064	-0.4981		1.11875	171.539	168.281	3.2583		1.11875	168.823	165.632	3.19105		1.11853	159.705	166.642	-6.93645		1.11937	169.312	167.219	2.09255		1.11917	169.503	165.403	4.0999		1.11917	173.634	164.65	8.98349		1.11895	176.063	172.898	3.16507
1.12167	167.377	168.426	-1.04901		1.12042	167.649	165.214	2.43541		1.12042	165.342	162.989	2.35332		1.1202	156.437	163.719	-7.28172		1.12103	165.614	163.134	2.4798		1.12083	166.596	163.159	3.43674		1.12083	170.231	161.316	8.91464		1.12062	172.823	169.866	2.95675
1.12333	162.906	164.581	-1.67433		1.12208	163.587	161.939	1.6483		1.12208	161.662	160.058	1.6044		1.12187	152.936	160.545	-7.60874		1.1227	161.68	158.778	2.90225		1.1225	163.529	160.696	2.83265		1.1225	166.533	157.82	8.71305		1.12228	169.341	166.583	2.75812
1.125	158.176	160.531	-2.35548		1.12375	159.286	158.424	0.86165		1.12375	157.848	156.849	0.99821		1.12353	149.201	157.143	-7.94226		1.12437	157.55	154.194	3.35672		1.12417	160.226	157.972	2.25361		1.12417	162.603	154.185	8.4179		1.12395	165.761	163.015	2.7452
1.12667	153.244	156.318	-3.07437		1.12542	154.787	154.645	0.14144		1.12542	153.877	153.5	0.37728		1.1252	145.325	153.566	-8.24127		1.12603	153.296	149.465	3.83073		1.12583	156.604	155.015	1.58901		1.12583	158.531	150.375	8.15643		1.12562	162.055	159.281	2.77493
1.12833	148.23	151.987	-3.75716		1.12708	150.206	150.6	-0.3943		1.12708	149.703	150.06	-0.35739		1.12687	141.355	149.858	-8.50353		1.1277	149.049	144.726	4.32274		1.1275	152.722	151.891	0.83137		1.1275	154.375	146.472	7.90218		1.12728	158.132	155.475	2.65667
1.13	143.235	147.482	-4.24678		1.12875	145.569	146.38	-0.81044		1.12875	145.44	146.498	-1.05763		1.12853	137.339	146.089	-8.74912		1.12937	144.838	140.111	4.72777		1.12917	148.73	148.65	0.08028		1.12917	150.165	142.513	7.6518		1.12895	154.041	151.551	2.48984
1.13167	138.295	142.827	-4.53208		1.13042	140.858	142.145	-1.28673		1.13042	141.182	142.799	-1.61749		1.1302	133.293	142.303	-9.00964		1.13103	140.637	135.632	5.00539		1.13083	144.681	145.288	-0.60627		1.13083	145.951	138.575	7.37658		1.13062	149.931	147.567	2.36318
1.13333	133.448	138.154	-4.70575		1.13208	136.147	137.935	-1.7881		1.13208	136.877	139.124	-2.24615		1.13187	129.342	138.537	-9.19451		1.1327	136.416	131.323	5.0927		1.1325	140.633	141.829	-1.19539		1.1325	141.849	134.732	7.11659		1.13228	145.886	143.655	2.23162
1.135	128.723	133.56	-4.83757		1.13375	131.551	133.831	-2.27926		1.13375	132.612	135.551	-2.9394		1.13353	125.535	134.861	-9.32591		1.13437	132.239	127.192	5.04739		1.13417	136.651	138.338	-1.68648		1.13417	137.907	131	6.90667		1.13395	141.867	139.946	1.9215
1.13667	124.243	129.048	-4.80479		1.13542	127.126	129.879	-2.75289		1.13542	128.529	132.034	-3.50447		1.1352	121.878	131.338	-9.46011		1.13603	128.222	123.287	4.93493		1.13583	132.81	134.87	-2.06009		1.13583	134.093	127.417	6.67535		1.13562	137.881	136.401	1.47976
1.13833	120.013	124.613	-4.59917		1.13708	122.947	126.107	-3.15969		1.13708	124.727	128.559	-3.83131		1.13687	118.374	128.019	-9.64521		1.1377	124.417	119.64	4.77764		1.1375	129.135	131.473	-2.3379		1.1375	130.374	124.019	6.35492		1.13728	134.033	132.976	1.05771
1.14	116.018	120.406	-4.38782		1.13875	119.034	122.495	-3.46094		1.13875	121.126	125.185	-4.05913		1.13853	115.104	124.851	-9.74774		1.13937	120.871	116.232	4.63872		1.13917	125.684	128.186	-2.5028		1.13917	126.842	120.847	5.9948		1.13895	130.422	129.718	0.70374
1.14167	112.329	116.526	-4.19722		1.14042	115.472	118.993	-3.52114		1.14042	117.698	122.028	-4.33054		1.1402	112.098	121.773	-9.67547		1.14103	117.649	113.079	4.57007		1.14083	122.55	125.063	-2.51295		1.14083	123.614	117.923	5.69157		1.14062	127.1	126.709	0.39122
1.14333	109.011	112.942	-3.93045		1.14208	112.214	115.646	-3.43169		1.14208	114.556	119.1	-4.54365		1.14187	109.337	118.852	-9.51408		1.1427	114.84	110.188	4.65175		1.1425	119.749	122.171	-2.42191		1.1425	120.729	115.278	5.45067		1.14228	124.085	124.051	0.03395
1.145	106.149	109.64	-3.49048		1.14375	109.288	112.494	-3.20649		1.14375	111.713	116.401	-4.6879		1.14353	106.835	116.226	-9.39113		1.14437	112.415	107.563	4.8524		1.14417	117.266	119.512	-2.24639		1.14417	118.147	112.931	5.21637		1.14395	121.342	121.718	-0.37631
1.14667	103.704	106.668	-2.96415		1.14542	106.673	109.674	-3.00128		1.14542	109.164	114.018	-4.85438		1.1452	104.651	113.886	-9.23453		1.14603	110.278	105.23	5.04792		1.14583	115.088	117.095	-2.00731		1.14583	115.928	110.869	5.05915		1.14562	118.941	119.73	-0.78945
1.14833	101.622	104.12	-2.49767		1.14708	104.346	107.253	-2.90704		1.14708	106.922	112.027	-5.10564		1.14687	102.874	111.805	-8.93176		1.1477	108.414	103.232	5.18241		1.1475	113.267	114.923	-1.65635		1.1475	114.126	109.147	4.97967		1.14728	116.933	118.109	-1.17677
1.15	99.8806	101.972	-2.09109		1.14875	102.397	105.274	-2.87714		1.14875	105.084	110.48	-5.39635		1.14853	101.524	110.058	-8.53367		1.14937	106.895	101.636	5.25934		1.14917	111.791	113.072	-1.28078		1.14917	112.725	107.863	4.86276		1.14895	115.346	116.911	-1.56468
1.15167	98.47	100.2	-1.72994		1.15042	100.857	103.792	-2.93578		1.15042	103.707	109.373	-5.66602		1.1502	100.585	108.75	-8.16493		1.15103	105.785	100.497	5.28719		1.15083	110.595	111.561	-0.96661		1.15083	111.686	107.067	4.61926		1.15062	114.146	116.14	-1.99462
1.15333	97.4894	98.812	-1.32261		1.15208	99.7765	102.807	-3.03096		1.15208	102.734	108.713	-5.97885		1.15187	100.036	107.91	-7.87336		1.1527	105.083	99.8225	5.26027		1.1525	109.754	110.374	-0.61985		1.1525	110.984	106.688	4.29588		1.15228	113.304	115.706	-2.40247
1.155	96.9875	97.8335	-0.84595		1.15375	99.1069	102.251	-3.14422		1.15375	102.131	108.521	-6.38921		1.15353	99.8624	107.46	-7.59763		1.15437	104.757	99.6592	5.09783		1.15417	109.382	109.513	-0.13065		1.15417	110.652	106.692	3.9597		1.15395	112.936	115.603	-2.66753
1.15667	96.8825	97.2621	-0.37961		1.15542	98.8671	102	-3.13322		1.15542	101.934	108.701	-6.76692		1.1552	100.055	107.409	-7.35385		1.15603	104.806	99.9937	4.81239		1.15583	109.53	109.033	0.4968		1.15583	110.681	107.121	3.56074		1.15562	113.008	115.871	-2.86306
1.15833	97.1338	97.0653	0.06852		1.15708	99.0329	102.039	-3.00602		1.15708	102.245	109.183	-6.93846		1.15687	100.667	107.812	-7.14597		1.1577	105.239	100.771	4.46825		1.1575	110.078	109.004	1.07421		1.1575	111.132	108.022	3.1096		1.15728	113.499	116.55	-3.05068
1.16	97.7893	97.2676	0.52169		1.15875	99.5956	102.407	-2.81122		1.15875	103.043	109.952	-6.9092		1.15853	101.717	108.674	-6.95671		1.15937	106.041	101.941	4.09938		1.15917	110.98	109.377	1.60373		1.15917	111.972	109.328	2.64364		1.15895	114.331	117.628	-3.29749
1.16167	98.9188	97.9476	0.97112		1.16042	100.511	103.099	-2.58783		1.16042	104.227	111.038	-6.8106		1.1602	103.194	109.976	-6.7824		1.16103	107.201	103.482	3.71908		1.16083	112.27	110.102	2.16807		1.16083	113.187	110.962	2.22511		1.16062	115.52	119.071	-3.5513
1.16333	100.433	99.0921	1.34116		1.16208	101.815	104.156	-2.34129		1.16208	105.728	112.45	-6.72195		1.16187	105.027	111.636	-6.60935		1.1627	108.771	105.464	3.30693		1.1625	113.945	111.215	2.73		1.1625	114.826	112.937	1.8892		1.16228	117.091	120.931	-3.84063
1.165	102.206	100.648	1.55783		1.16375	103.53	105.629	-2.09905		1.16375	107.646	114.201	-6.55514		1.16353	107.186	113.623	-6.43716		1.16437	110.806	107.808	2.99809		1.16417	115.951	112.766	3.18547		1.16417	116.943	115.312	1.63068		1.16395	119.023	123.215	-4.19208
1.16667	104.302	102.587	1.71486		1.16542	105.672	107.598	-1.92618		1.16542	109.964	116.332	-6.36806		1.1652	109.728	115.979	-6.25148		1.16603	113.257	110.428	2.82899		1.16583	118.266	114.705	3.56097		1.16583	119.46	118.079	1.38156		1.16562	121.35	125.884	-4.53407
1.16833	106.781	104.944	1.83639		1.16708	108.253	110.008	-1.75445		1.16708	112.611	118.888	-6.27775		1.16687	112.614	118.691	-6.07648		1.1677	116.009	113.3	2.70963		1.1675	120.938	116.969	3.96863		1.1675	122.224	121.177	1.04672		1.16728	123.968	128.839	-4.87162
1.17	109.65	107.704	1.94637		1.16875	111.174	112.756	-1.58188		1.16875	115.538	121.874	-6.33648		1.16853	115.798	121.727	-5.92889		1.16937	119.038	116.471	2.56687		1.16917	123.915	119.55	4.36421		1.16917	125.228	124.551	0.67702		1.16895	126.843	132.05	-5.2062
1.17167	112.833	110.781	2.05194		1.17042	114.363	115.801	-1.43854		1.17042	118.784	125.2	-6.41578		1.1702	119.264	125.037	-5.77328		1.17103	122.354	119.973	2.38118		1.17083	127.201	122.509	4.69229		1.17083	128.497	128.149	0.34789		1.17062	129.921	135.5	-5.57937
1.17333	116.298	114.096	2.20208		1.17208	117.761	119.081	-1.32079		1.17208	122.346	128.797	-6.45071		1.17187	123.021	128.662	-5.6417		1.1727	125.907	123.695	2.21197		1.1725	130.745	125.77	4.97456		1.1725	131.954	131.915	0.03894		1.17228	133.178	139.173	-5.99509
1.175	119.991	117.643	2.34817		1.17375	121.378	122.572	-1.19406		1.17375	126.058	132.63	-6.57118		1.17353	127.101	132.565	-5.46427		1.17437	129.568	127.615	1.95253		1.17417	134.506	129.306	5.20035		1.17417	135.569	135.828	-0.25898		1.17395	136.601	143.055	-6.45395
1.17667	123.845	121.385	2.46041		1.17542	125.2	126.215	-1.01454		1.17542	129.926	136.699	-6.77308		1.1752	131.409	136.62	-5.21106		1.17603	133.371	131.768	1.60238		1.17583	138.442	133.094	5.34894		1.17583	139.411	139.873	-0.46183		1.17562	140.201	147.117	-6.91679
1.17833	127.859	125.309	2.54999		1.17708	129.17	130.061	-0.89063		1.17708	133.932	140.956	-7.0245		1.17687	135.867	140.742	-4.8748		1.1777	137.382	136.146	1.23664		1.1775	142.571	137.127	5.44368		1.1775	143.473	144.084	-0.6115		1.17728	144.098	151.384	-7.28583
1.18	132.007	129.391	2.61634		1.17875	133.258	134.14	-0.88154		1.17875	138.072	145.3	-7.22733		1.17853	140.438	144.94	-4.50227		1.17937	141.598	140.656	0.94189		1.17917	146.937	141.365	5.57146		1.17917	147.682	148.455	-0.77288		1.17895	148.279	155.79	-7.51007
1.18167	136.222	133.628	2.59416		1.18042	137.455	138.399	-0.94397		1.18042	142.266	149.765	-7.49861		1.1802	145.014	149.237	-4.22315		1.18103	145.894	145.22	0.67393		1.18083	151.427	145.738	5.68924		1.18083	151.943	152.989	-1.04595		1.18062	152.65	160.275	-7.62504
1.18333	140.498	138.036	2.46202		1.18208	141.806	142.739	-0.93307		1.18208	146.521	154.342	-7.82055		1.18187	149.576	153.57	-3.99394		1.1827	150.174	149.803	0.37035		1.1825	155.889	150.235	5.65422		1.1825	156.281	157.597	-1.31617		1.18228	157.109	164.781	-7.67204
1.185	144.861	142.568	2.29338		1.18375	146.238	147.143	-0.9052		1.18375	150.924	158.951	-8.02732		1.18353	154.072	157.948	-3.8754		1.18437	154.473	154.352	0.12132		1.18417	160.355	154.826	5.5294		1.18417	160.608	162.183	-1.57464		1.18395	161.611	169.325	-7.71346
1.18667	149.333	147.201	2.13157		1.18542	150.675	151.651	-0.97592		1.18542	155.424	163.537	-8.11315		1.1852	158.529	162.414	-3.88413		1.18603	158.807	158.827	-0.02007		1.18583	164.865	159.502	5.36285		1.18583	164.905	166.669	-1.76457		1.18562	166.078	173.871	-7.79337
1.18833	153.829	151.932	1.89771		1.18708	155.086	156.214	-1.12755		1.18708	159.9	168.118	-8.21761		1.18687	162.908	166.939	-4.03095		1.1877	163.116	163.238	-0.12244		1.1875	169.363	164.217	5.14589		1.1875	169.213	170.967	-1.75443		1.18728	170.392	178.391	-7.99829
1.19	158.293	156.697	1.59623		1.18875	159.517	160.721	-1.20486		1.18875	164.26	172.701	-8.44092		1.18853	167.158	171.495	-4.33712		1.18937	167.324	167.573	-0.24895		1.18917	173.725	168.917	4.8081		1.18917	173.483	175.122	-1.63899		1.18895	174.525	182.801	-8.27652
1.19167	162.702	161.397	1.30485		1.19042	163.961	165.165	-1.20397		1.19042	168.529	177.239	-8.71008		1.1902	171.361	176.035	-4.67373		1.19103	171.449	171.797	-0.34776		1.19083	177.925	173.543	4.38203		1.19083	177.622	179.159	-1.53675		1.19062	178.549	187.128	-8.57928
1.19333	166.916	165.936	0.98019		1.19208	168.239	169.59	-1.35157		1.19208	172.74	181.723	-8.98301		1.19187	175.56	180.507	-4.94697		1.1927	175.508	175.864	-0.35694		1.1925	182.039	178.084	3.95457		1.1925	181.54	183.154	-1.61457		1.19228	182.505	191.383	-8.87795
1.195	170.867	170.331	0.53626		1.19375	172.327	173.982	-1.65528		1.19375	176.828	186.16	-9.33127		1.19353	179.721	184.791	-5.06976		1.19437	179.466	179.756	-0.29021		1.19417	186.044	182.534	3.50974		1.19417	185.288	187.063	-1.7747		1.19395	186.363	195.477	-9.11374
1.19667	174.489	174.566	-0.07627		1.19542	176.271	178.213	-1.94181		1.19542	180.718	190.489	-9.77128		1.1952	183.715	188.809	-5.09354		1.19603	183.313	183.426	-0.11286		1.19583	189.875	186.886	2.98867		1.19583	188.873	190.84	-1.96715		1.19562	190.094	199.355	-9.26138
1.19833	177.78	178.539	-0.7586		1.19708	180.068	182.23	-2.16198		1.19708	184.42	194.542	-10.1216		1.19687	187.525	192.647	-5.12252		1.1977	187.084	186.875	0.2092		1.1975	193.545	191.085	2.46018		1.1975	192.267	194.475	-2.20883		1.19728	193.68	202.952	-9.27185
1.2	180.773	182.208	-1.4345		1.19875	183.625	186.045	-2.41948		1.19875	187.967	198.334	-10.3674		1.19853	191.099	196.239	-5.13969		1.19937	190.69	190.113	0.57697		1.19917	197.071	195.037	2.03457		1.19917	195.501	197.901	-2.3995		1.19895	197.073	206.342	-9.26915
1.20167	183.565	185.594	-2.02828		1.20042	186.869	189.615	-2.74591		1.20042	191.338	201.892	-10.5541		1.2002	194.401	199.553	-5.15185		1.20103	193.991	193.132	0.85882		1.20083	200.407	198.731	1.67613		1.20083	198.613	201.102	-2.48849		1.20062	200.157	209.457	-9.30018
1.20333	186.219	188.828	-2.6084		1.20208	189.861	192.897	-3.03553		1.20208	194.413	205.21	-10.7969		1.20187	197.383	202.618	-5.23475		1.2027	196.937	195.905	1.03147		1.2025	203.471	202.181	1.29		1.2025	201.619	204.04	-2.42092		1.20228	202.95	212.239	-9.28877
1.205	188.744	191.897	-3.15315		1.20375	192.588	195.842	-3.25376		1.20375	197.172	208.246	-11.0739		1.20353	200.039	205.544	-5.50494		1.20437	199.585	198.418	1.16787		1.20417	206.229	205.419	0.8103		1.20417	204.439	206.63	-2.19116		1.20395	205.553	214.638	-9.08563
1.20667	191.1	194.761	-3.66192		1.20542	194.939	198.503	-3.56392		1.20542	199.631	210.96	-11.3287		1.2052	202.39	208.332	-5.94183		1.20603	201.942	200.672	1.2695		1.20583	208.706	208.4	0.30596		1.20583	206.973	208.81	-1.83745		1.20562	207.979	216.703	-8.72439
1.20833	193.283	197.358	-4.07492		1.20708	196.929	200.912	-3.98295		1.20708	201.831	213.379	-11.5483		1.20687	204.378	210.841	-6.46259		1.2077	203.944	202.599	1.34515		1.2075	210.85	211.119	-0.26903		1.2075	209.13	210.633	-1.50257		1.20728	210.136	218.492	-8.35542
1.21	195.209	199.686	-4.4766		1.20875	198.651	203.098	-4.44736		1.20875	203.801	215.435	-11.6339		1.20853	206.063	213.059	-6.99615		1.20937	205.646	204.187	1.45915		1.20917	212.596	213.645	-1.04937		1.20917	210.881	212.247	-1.36637		1.20895	211.994	220.066	-8.07211
1.21167	196.753	201.729	-4.97642		1.21042	200.232	205.078	-4.84593		1.21042	205.555	217.152	-11.5965		1.2102	207.527	214.98	-7.45295		1.21103	207.122	205.49	1.63236		1.21083	214.028	215.968	-1.94013		1.21083	212.245	213.639	-1.39447		1.21062	213.641	221.451	-7.80932
1.21333	197.968	203.428	-5.46038		1.21208	201.668	206.846	-5.17861		1.21208	207.15	218.613	-11.4632		1.21187	208.855	216.552	-7.69679		1.2127	208.395	206.592	1.803		1.2125	215.278	218.032	-2.75393		1.2125	213.296	214.727	-1.43117		1.21228	215.114	222.614	-7.50011
1.215	198.981	204.815	-5.83394		1.21375	202.909	208.398	-5.48891		1.21375	208.454	219.844	-11.3902		1.21353	210.028	217.707	-7.67879		1.21437	209.423	207.561	1.86186		1.21417	216.369	219.788	-3.41813		1.21417	214.059	215.595	-1.53652		1.21395	216.267	223.592	-7.32521
1.21667	199.868	205.933	-6.0652		1.21542	203.984	209.659	-5.67511		1.21542	209.47	220.836	-11.3654		1.2152	210.971	218.459	-7.48824		1.21603	210.111	208.361	1.74931		1.21583	217.227	221.223	-3.99549		1.21583	214.58	216.353	-1.77356		1.21562	217.072	224.388	-7.31513
1.21833	200.606	206.785	-6.17879		1.21708	204.862	210.587	-5.72498		1.21708	210.262	221.654	-11.3919		1.21687	211.679	218.934	-7.25562		1.2177	210.521	209.006	1.51455		1.2175	217.849	222.372	-4.5227		1.2175	214.911	216.951	-2.03976		1.21728	217.631	225.054	-7.42339
1.22	201.16	207.384	-6.22408		1.21875	205.507	211.135	-5.62864		1.21875	210.893	222.346	-11.4523		1.21853	212.229	219.259	-7.03038		1.21937	210.749	209.466	1.28306		1.21917	218.342	223.231	-4.88882		1.21917	215.121	217.256	-2.13546		1.21895	218.083	225.562	-7.47917
1.22167	201.546	207.823	-6.27731		1.22042	205.866	211.384	-5.51871		1.22042	211.337	222.82	-11.4837		1.2202	212.584	219.485	-6.90125		1.22103	210.82	209.698	1.12164		1.22083	218.714	223.855	-5.14144		1.22083	215.239	217.292	-2.05295		1.22062	218.385	225.877	-7.49279
1.22333	201.731	208.129	-6.3988		1.22208	205.969	211.43	-5.46099		1.22208	211.462	222.929	-11.4667		1.22187	212.607	219.635	-7.02769		1.2227	210.758	209.692	1.06639		1.2225	218.911	224.276	-5.36425		1.2225	215.191	217.16	-1.969		1.22228	218.466	225.907	-7.44019
1.225	201.649	208.264	-6.61517		1.22375	205.871	211.336	-5.46511		1.22375	211.397	222.735	-11.3377		1.22353	212.299	219.647	-7.3476		1.22437	210.537	209.432	1.10443		1.22417	218.838	224.484	-5.64572		1.22417	215.02	216.855	-1.83573		1.22395	218.372	225.634	-7.26206
1.22667	201.299	208.163	-6.86347		1.22542	205.582	211.142	-5.56054		1.22542	211.186	222.425	-11.2384		1.2252	211.771	219.5	-7.72874		1.22603	210.258	208.934	1.32401		1.22583	218.512	224.516	-6.0044		1.22583	214.668	216.379	-1.71175		1.22562	218.155	225.122	-6.967
1.22833	200.804	207.913	-7.10884		1.22708	205.123	210.821	-5.69785		1.22708	210.802	222.016	-11.2132		1.22687	211.211	219.142	-7.93087		1.2277	209.913	208.197	1.71675		1.2275	217.972	224.362	-6.38997		1.2275	214.149	215.785	-1.63571		1.22728	217.857	224.397	-6.5394
1.23	200.189	207.504	-7.31508		1.22875	204.517	210.481	-5.96383		1.22875	210.198	221.463	-11.265		1.22853	210.581	218.541	-7.95926		1.22937	209.425	207.33	2.09507		1.22917	217.264	224.011	-6.74679		1.22917	213.445	215.097	-1.65197		1.22895	217.368	223.443	-6.07534
1.23167	199.498	206.924	-7.42585		1.23042	203.771	210.054	-6.28284		1.23042	209.386	220.76	-11.3742		1.2302	209.809	217.705	-7.89629		1.23103	208.747	206.372	2.37536		1.23083	216.37	223.43	-7.05933		1.23083	212.607	214.298	-1.69124		1.23062	216.677	222.315	-5.63885
1.23333	198.705	206.222	-7.51723		1.23208	202.907	209.449	-6.54267		1.23208	208.508	220.016	-11.5078		1.23187	208.875	216.682	-7.80649		1.2327	207.876	205.288	2.58826		1.2325	215.311	222.632	-7.32078		1.2325	211.727	213.379	-1.65155		1.23228	215.785	221.219	-5.43442
1.235	197.848	205.425	-7.57729		1.23375	201.979	208.587	-6.6076		1.23375	207.541	219.185	-11.6441		1.23353	207.801	215.558	-7.75691		1.23437	206.889	204.057	2.83217		1.23417	214.154	221.643	-7.48861		1.23417	210.728	212.339	-1.61098		1.23395	214.788	220.192	-5.40388
1.23667	196.946	204.578	-7.63198		1.23542	201.033	207.531	-6.49804		1.23542	206.448	218.135	-11.6871		1.2352	206.68	214.394	-7.71435		1.23603	205.767	202.808	2.95886		1.23583	212.952	220.465	-7.5124		1.23583	209.658	211.146	-1.4871		1.23562	213.716	219.135	-5.41924
1.23833	195.872	203.617	-7.74506		1.23708	200.033	206.359	-6.32574		1.23708	205.243	216.845	-11.602		1.23687	205.49	213.179	-7.68908		1.2377	204.469	201.605	2.86452		1.2375	211.66	219.196	-7.53561		1.2375	208.531	209.767	-1.23544		1.23728	212.498	217.975	-5.47697
1.24	194.662	202.576	-7.91438		1.23875	198.967	205.01	-6.04296		1.23875	203.919	215.408	-11.4889		1.23853	204.144	211.879	-7.73527		1.23937	203.024	200.339	2.68449		1.23917	210.255	217.89	-7.63517		1.23917	207.38	208.285	-0.90434		1.23895	211.134	216.677	-5.54284
1.24167	193.272	201.416	-8.1443		1.24042	197.819	203.504	-5.68517		1.24042	202.518	213.922	-11.4039		1.2402	202.624	210.429	-7.80445		1.24103	201.552	198.96	2.59196		1.24083	208.808	216.563	-7.75559		1.24083	206.138	206.742	-0.60369		1.24062	209.671	215.259	-5.58829
1.24333	191.773	200.054	-8.28063		1.24208	196.577	201.95	-5.37317		1.24208	200.978	212.313	-11.3347		1.24187	201.022	208.805	-7.78342		1.2427	200.127	197.501	2.62611		1.2425	207.286	215.167	-7.88099		1.2425	204.732	205.128	-0.39624		1.24228	208.205	213.663	-5.45808
1.245	190.145	198.531	-8.38541		1.24375	195.175	200.408	-5.23292		1.24375	199.327	210.567	-11.2399		1.24353	199.421	207.062	-7.64105		1.24437	198.715	196.02	2.69515		1.24417	205.69	213.715	-8.02451		1.24417	203.189	203.449	-0.2595		1.24395	206.663	211.907	-5.24343
1.24667	188.446	196.919	-8.47346		1.24542	193.587	198.794	-5.20682		1.24542	197.604	208.72	-11.1163		1.2452	197.699	205.26	-7.56059		1.24603	197.251	194.425	2.82613		1.24583	203.988	212.199	-8.21076		1.24583	201.524	201.717	-0.19277		1.24562	204.967	210.013	-5.04562
1.24833	186.767	195.276	-8.50948		1.24708	191.849	197.108	-5.25971		1.24708	195.801	206.866	-11.0655		1.24687	195.773	203.41	-7.63729		1.2477	195.686	192.692	2.99356		1.2475	202.206	210.557	-8.35059		1.2475	199.756	199.936	-0.18023		1.24728	203.126	207.966	-4.84044
1.25	185.074	193.519	-8.44501		1.24875	190	195.379	-5.37929		1.24875	193.923	204.978	-11.0548		1.24853	193.74	201.457	-7.71672		1.24937	194.013	190.825	3.18763		1.24917	200.318	208.762	-8.44359		1.24917	197.917	198.04	-0.12283		1.24895	201.263	205.844	-4.58041
1.25167	183.349	191.623	-8.27443		1.25042	188.071	193.639	-5.56752		1.25042	191.932	202.981	-11.0492		1.2502	191.748	199.443	-7.69451		1.25103	192.144	188.852	3.29211		1.25083	198.305	206.877	-8.5723		1.25083	196.04	196.044	-0.00397		1.25062	199.42	203.703	-4.28314
1.25333	181.526	189.647	-8.12072		1.25208	186.076	191.806	-5.73067		1.25208	189.955	200.865	-10.9102		1.25187	189.786	197.452	-7.66616		1.2527	190.066	186.807	3.25922		1.2525	196.262	204.959	-8.69716		1.2525	194.14	194.009	0.13088		1.25228	197.528	201.602	-4.07356
1.255	179.638	187.653	-8.01485		1.25375	184.048	189.852	-5.80405		1.25375	187.995	198.679	-10.6831		1.25353	187.764	195.489	-7.72563		1.25437	187.822	184.696	3.12525		1.25417	194.226	202.99	-8.76495		1.25417	192.188	191.976	0.21163		1.25395	195.552	199.494	-3.94195
1.25667	177.616	185.582	-7.96652		1.25542	182.025	187.832	-5.80668		1.25542	186.051	196.432	-10.3811		1.2552	185.676	193.459	-7.78294		1.25603	185.571	182.577	2.99397		1.25583	192.17	200.943	-8.77291		1.25583	190.211	189.932	0.27894		1.25562	193.548	197.35	-3.8022
1.25833	175.411	183.41	-7.99932		1.25708	180.048	185.754	-5.70634		1.25708	184.052	194.1	-10.0485		1.25687	183.53	191.332	-7.80202		1.2577	183.414	180.419	2.99492		1.2575	190.09	198.779	-8.68895		1.2575	188.253	187.85	0.40368		1.25728	191.546	195.22	-3.67454
1.26	173.081	181.233	-8.15123		1.25875	178.081	183.61	-5.52877		1.25875	181.993	191.64	-9.64674		1.25853	181.373	189.165	-7.7923		1.25937	181.305	178.204	3.10019		1.25917	187.967	196.548	-8.58064		1.25917	186.253	185.695	0.55851		1.25895	189.507	193.091	-3.58325
1.26167	170.735	179.123	-8.38853		1.26042	176.094	181.375	-5.28106		1.26042	179.901	189.086	-9.18506		1.2602	179.169	186.926	-7.75636		1.26103	179.246	175.943	3.30351		1.26083	185.746	194.231	-8.48491		1.26083	184.186	183.447	0.73944		1.26062	187.473	190.905	-3.43206
1.26333	168.416	177.059	-8.64229		1.26208	174.039	179.039	-4.99985		1.26208	177.686	186.527	-8.84014		1.26187	176.95	184.588	-7.63789		1.2627	177.169	173.623	3.54645		1.2625	183.418	191.809	-8.39119		1.2625	182.041	181.109	0.93162		1.26228	185.447	188.596	-3.14866
1.265	166.108	174.866	-8.75775		1.26375	171.882	176.665	-4.78242		1.26375	175.394	183.97	-8.57644		1.26353	174.683	182.184	-7.50048		1.26437	175.048	171.294	3.75483		1.26417	180.998	189.27	-8.27152		1.26417	179.884	178.725	1.15924		1.26395	183.392	186.212	-2.82011
1.26667	163.836	172.592	-8.75637		1.26542	169.627	174.329	-4.70122		1.26542	173.053	181.429	-8.37626		1.2652	172.411	179.786	-7.37468		1.26603	172.836	168.931	3.90541		1.26583	178.542	186.654	-8.11229		1.26583	177.7	176.334	1.36588		1.26562	181.155	183.788	-2.63302
1.26833	161.597	170.325	-8.72803		1.26708	167.292	172.054	-4.76202		1.26708	170.723	178.869	-8.14616		1.26687	170.144	177.414	-7.26934		1.2677	170.544	166.545	3.99913		1.2675	176.019	184.072	-8.05347		1.2675	175.448	173.961	1.48658		1.26728	178.788	181.305	-2.51665
1.27	159.398	168.107	-8.70913		1.26875	164.901	169.81	-4.90855		1.26875	168.402	176.396	-7.9949		1.26853	167.783	175.004	-7.22191		1.26937	168.191	164.171	4.02015		1.26917	173.476	181.551	-8.07545		1.26917	173.152	171.606	1.54695		1.26895	176.335	178.789	-2.45373
1.27167	157.204	165.872	-8.66825		1.27042	162.503	167.514	-5.01151		1.27042	166.066	174.104	-8.0374		1.2702	165.292	172.584	-7.29237		1.27103	165.745	161.817	3.92764		1.27083	171.011	179.062	-8.0508		1.27083	170.853	169.228	1.62558		1.27062	173.782	176.281	-2.49892
1.27333	155.041	163.569	-8.52773		1.27208	160.125	165.166	-5.04066		1.27208	163.749	171.893	-8.14345		1.27187	162.631	170.096	-7.46524		1.2727	163.275	159.48	3.79553		1.2725	168.624	176.587	-7.96318		1.2725	168.521	166.831	1.6901		1.27228	171.148	173.793	-2.64515
1.275	152.856	161.25	-8.39439		1.27375	157.814	162.727	-4.91305		1.27375	161.434	169.645	-8.21129		1.27353	159.91	167.504	-7.59345		1.27437	160.839	157.148	3.69065		1.27417	166.223	174.142	-7.91874		1.27417	166.157	164.397	1.7599		1.27395	168.537	171.267	-2.73051
1.27667	150.619	158.924	-8.30533		1.27542	155.531	160.152	-4.6206		1.27542	159.061	167.26	-8.19897		1.2752	157.213	164.811	-7.5983		1.27603	158.379	154.843	3.53616		1.27583	163.763	171.713	-7.95058		1.27583	163.728	161.902	1.82608		1.27562	166.069	168.721	-2.65229
1.27833	148.396	156.563	-8.16779		1.27708	153.234	157.475	-4.24095		1.27708	156.642	164.807	-8.16498		1.27687	154.572	162.091	-7.51951		1.2777	155.827	152.56	3.26728		1.2775	161.318	169.281	-7.96275		1.2775	161.266	159.326	1.93972		1.27728	163.672	166.146	-2.47362
1.28	146.175	154.156	-7.98028		1.27875	150.914	154.838	-3.92375		1.27875	154.19	162.293	-8.10362		1.27853	152.022	159.376	-7.35378		1.27937	153.213	150.293	2.91993		1.27917	158.985	166.799	-7.81452		1.27917	158.832	156.72	2.11291		1.27895	161.303	163.56	-2.25667
1.28167	143.923	151.706	-7.7831		1.28042	148.566	152.393	-3.82725		1.28042	151.773	159.638	-7.86495		1.2802	149.529	156.72	-7.19099		1.28103	150.686	148.016	2.66996		1.28083	156.674	164.255	-7.58097		1.28083	156.424	154.168	2.25606		1.28062	158.948	160.932	-1.98393
1.28333	141.589	149.239	-7.65015		1.28208	146.197	150.122	-3.92495		1.28208	149.367	156.841	-7.47469		1.28187	147.105	154.178	-7.07367		1.2827	148.296	145.713	2.58343		1.2825	154.244	161.634	-7.38996		1.2825	154.099	151.666	2.43298		1.28228	156.605	158.275	-1.6702
1.285	139.246	146.763	-7.51685		1.28375	143.781	147.944	-4.16317		1.28375	146.964	153.984	-7.02089		1.28353	144.708	151.755	-7.04648		1.28437	145.955	143.337	2.61818		1.28417	151.768	158.989	-7.22054		1.28417	151.804	149.179	2.6253		1.28395	154.219	155.676	-1.45613
1.28667	136.942	144.269	-7.32747		1.28542	141.354	145.783	-4.4294		1.28542	144.604	151.199	-6.59523		1.2852	142.306	149.38	-7.0738		1.28603	143.616	140.931	2.68535		1.28583	149.372	156.386	-7.01401		1.28583	149.569	146.7	2.86976		1.28562	151.79	153.178	-1.38868
1.28833	134.584	141.804	-7.22055		1.28708	138.968	143.591	-4.62279		1.28708	142.3	148.468	-6.16741		1.28687	139.926	146.99	-7.06475		1.2877	141.284	138.533	2.75044		1.2875	147.027	153.787	-6.75957		1.2875	147.331	144.274	3.05663		1.28728	149.389	150.825	-1.43511
1.29	132.168	139.376	-7.20811		1.28875	136.666	141.302	-4.63603		1.28875	140.016	145.762	-5.74541		1.28853	137.541	144.615	-7.07379		1.28937	139.029	136.116	2.91221		1.28917	144.549	151.167	-6.61849		1.28917	145.008	141.887	3.12018		1.28895	147.021	148.494	-1.47372
1.29167	129.736	137.043	-7.30773		1.29042	134.407	138.881	-4.47358		1.29042	137.686	143.111	-5.42505		1.2902	135.189	142.209	-7.01959		1.29103	136.787	133.675	3.11217		1.29083	141.959	148.505	-6.54593		1.29083	142.628	139.547	3.0808		1.29062	144.644	146.11	-1.46524
1.29333	127.41	134.787	-7.37629		1.29208	132.127	136.402	-4.27581		1.29208	135.315	140.588	-5.2729		1.29187	132.885	139.745	-6.86011		1.2927	134.465	131.24	3.22479		1.2925	139.443	145.869	-6.42579		1.2925	140.269	137.227	3.04262		1.29228	142.255	143.735	-1.48005
1.295	125.16	132.615	-7.45498		1.29375	129.811	133.933	-4.12169		1.29375	132.915	138.181	-5.26527		1.29353	130.648	137.25	-6.60211		1.29437	132.073	128.861	3.21294		1.29417	137.05	143.271	-6.22062		1.29417	138.002	134.929	3.07317		1.29395	139.951	141.422	-1.47106
1.29667	122.908	130.506	-7.59801		1.29542	127.492	131.528	-4.03605		1.29542	130.513	135.843	-5.33038		1.2952	128.436	134.801	-6.36446		1.29603	129.653	126.484	3.16873		1.29583	134.682	140.713	-6.03084		1.29583	135.769	132.657	3.11243		1.29562	137.773	139.169	-1.39662
1.29833	120.709	128.392	-7.68349		1.29708	125.179	129.211	-4.03214		1.29708	128.102	133.61	-5.50723		1.29687	126.17	132.412	-6.24254		1.2977	127.258	124.098	3.15955		1.2975	132.296	138.19	-5.89408		1.2975	133.541	130.395	3.14571		1.29728	135.621	136.924	-1.30337
1.3	118.594	126.207	-7.613		1.29875	122.821	126.957	-4.13614		1.29875	125.731	131.401	-5.66975		1.29853	123.855	130.063	-6.20791		1.29937	124.901	121.763	3.13853		1.29917	129.969	135.693	-5.72456		1.29917	131.354	128.13	3.22386		1.29895	133.416	134.706	-1.29061
1.30167	116.585	123.881	-7.29585		1.30042	120.439	124.709	-4.26961		1.30042	123.397	129.136	-5.7391		1.3002	121.545	127.7	-6.15447		1.30103	122.635	119.483	3.15195		1.30083	127.748	133.24	-5.49225		1.30083	129.24	125.841	3.3983		1.30062	131.173	132.574	-1.40078
1.30333	114.585	121.507	-6.92213		1.30208	118.127	122.424	-4.2977		1.30208	121.119	126.716	-5.59692		1.30187	119.314	125.343	-6.02856		1.3027	120.452	117.318	3.13357		1.3025	125.541	130.824	-5.28251		1.3025	127.196	123.607	3.58856		1.30228	128.931	130.45	-1.51899
1.305	112.607	119.179	-6.5717		1.30375	115.982	120.176	-4.19423		1.30375	118.914	124.242	-5.3282		1.30353	117.145	123.025	-5.87917		1.30437	118.318	115.279	3.03886		1.30417	123.277	128.397	-5.11976		1.30417	125.176	121.483	3.69328		1.30395	126.675	128.284	-1.60904
1.30667	110.707	116.906	-6.19902		1.30542	113.978	117.989	-4.01104		1.30542	116.761	121.814	-5.05331		1.3052	115.001	120.78	-5.77929		1.30603	116.287	113.367	2.92007		1.30583	120.991	125.962	-4.97018		1.30583	123.207	119.454	3.75246		1.30562	124.404	126.058	-1.65426
1.30833	108.882	114.711	-5.82816		1.30708	112.039	115.811	-3.77234		1.30708	114.632	119.398	-4.7655		1.30687	112.92	118.574	-5.65463		1.3077	114.412	111.525	2.88672		1.3075	118.814	123.535	-4.72064		1.3075	121.314	117.494	3.8205		1.30728	122.194	123.869	-1.67459
1.31	107.054	112.613	-5.55994		1.30875	110.157	113.65	-3.49238		1.30875	112.523	116.999	-4.47607		1.30853	110.956	116.365	-5.40905		1.30937	112.627	109.73	2.89632		1.30917	116.8	121.165	-4.36543		1.30917	119.446	115.61	3.83548		1.30895	120.155	121.77	-1.61505
1.31167	105.224	110.691	-5.46712		1.31042	108.376	111.573	-3.19738		1.31042	110.48	114.665	-4.18483		1.3102	109.086	114.243	-5.15616		1.31103	110.842	108.044	2.79812		1.31083	114.858	118.865	-4.00709		1.31083	117.565	113.773	3.79211		1.31062	118.315	119.78	-1.46489
1.31333	103.478	108.866	-5.38849		1.31208	106.69	109.623	-2.93242		1.31208	108.566	112.517	-3.95089		1.31187	107.221	112.25	-5.02917		1.3127	109.06	106.409	2.65136		1.3125	113.002	116.631	-3.62906		1.3125	115.612	111.951	3.66157		1.31228	116.65	117.886	-1.23582
1.315	101.879	107.059	-5.17993		1.31375	105.009	107.753	-2.74403		1.31375	106.792	110.53	-3.73803		1.31353	105.352	110.367	-5.01452		1.31437	107.381	104.776	2.60509		1.31417	111.291	114.489	-3.19776		1.31417	113.681	110.176	3.50506		1.31395	115.094	116.072	-0.97821
1.31667	100.394	105.29	-4.89593		1.31542	103.285	105.941	-2.65633		1.31542	105.141	108.601	-3.46076		1.3152	103.55	108.524	-4.97437		1.31603	105.775	103.154	2.62059		1.31583	109.765	112.42	-2.65477		1.31583	111.81	108.496	3.31357		1.31562	113.646	114.343	-0.69739
1.31833	98.9707	103.596	-4.62528		1.31708	101.622	104.234	-2.61226		1.31708	103.603	106.712	-3.10902		1.31687	101.856	106.751	-4.89478		1.3177	104.23	101.651	2.57868		1.3175	108.346	110.46	-2.11442		1.3175	110.087	106.858	3.22875		1.31728	112.31	112.663	-0.35259
1.32	97.7117	102.047	-4.33569		1.31875	100.074	102.615	-2.54166		1.31875	102.131	104.939	-2.808		1.31853	100.285	105.112	-4.82723		1.31937	102.77	100.317	2.45252		1.31917	106.939	108.57	-1.63118		1.31917	108.579	105.223	3.35664		1.31895	111.029	111.006	0.02289
1.32167	96.6802	100.636	-3.95611		1.32042	98.6421	101.136	-2.49401		1.32042	100.741	103.32	-2.57921		1.3202	98.8089	103.589	-4.77993		1.32103	101.445	99.0947	2.35072		1.32083	105.574	106.783	-1.20892		1.32083	107.275	103.621	3.65475		1.32062	109.763	109.422	0.34072
1.32333	95.7939	99.3604	-3.56651		1.32208	97.2982	99.7807	-2.48249		1.32208	99.4377	101.795	-2.35682		1.32187	97.4057	102.157	-4.75114		1.3227	100.283	97.9709	2.31238		1.3225	104.278	105.076	-0.79748		1.3225	106.145	102.14	4.00499		1.32228	108.522	107.968	0.55393
1.325	94.945	98.1431	-3.19809		1.32375	96.0946	98.4802	-2.38562		1.32375	98.2244	100.312	-2.08768		1.32353	96.0651	100.793	-4.72763		1.32437	99.2029	96.9369	2.26596		1.32417	103.076	103.421	-0.34588		1.32417	105.087	100.732	4.35507		1.32395	107.379	106.653	0.72671
1.32667	94.1143	96.9865	-2.87229		1.32542	95.0823	97.1721	-2.08981		1.32542	97.1052	98.9142	-1.80902		1.3252	94.7998	99.4601	-4.66027		1.32603	98.1893	95.9674	2.22188		1.32583	101.959	101.803	0.15576		1.32583	104.089	99.371	4.7177		1.32562	106.33	105.45	0.88043
1.32833	93.3659	95.9104	-2.54448		1.32708	94.1756	95.8786	-1.70308		1.32708	96.0252	97.6043	-1.57912		1.32687	93.5947	98.2001	-4.6053		1.3277	97.1961	95.0211	2.17497		1.3275	100.938	100.19	0.74724		1.3275	103.118	98.1266	4.99148		1.32728	105.385	104.358	1.02704
1.33	92.6713	94.9116	-2.24027		1.32875	93.3722	94.6847	-1.31251		1.32875	95.0559	96.3658	-1.30992		1.32853	92.4472	97.0144	-4.56718		1.32937	96.1764	94.108	2.06843		1.32917	100.086	98.6851	1.40059		1.32917	102.182	97.0672	5.11477		1.32895	104.538	103.419	1.11878
1.33167	91.9483	93.966	-2.01774		1.33042	92.6479	93.5313	-0.88335		1.33042	94.2278	95.1963	-0.96857		1.3302	91.3306	95.9436	-4.61297		1.33103	95.1475	93.2919	1.85565		1.33083	99.378	97.215	2.16301		1.33083	101.277	96.2011	5.07587		1.33062	103.754	102.565	1.18887
1.33333	91.2297	93.093	-1.86334		1.33208	91.9764	92.4285	-0.45206		1.33208	93.4873	94.1118	-0.62457		1.33187	90.2601	94.9624	-4.70228		1.3327	94.1309	92.5494	1.58145		1.3325	98.7435	95.8101	2.93345		1.3325	100.397	95.3681	5.02901		1.33228	103.014	101.766	1.24738
1.335	90.5155	92.3388	-1.82331		1.33375	91.3139	91.475	-0.16116		1.33375	92.7659	93.0722	-0.30638		1.33353	89.2749	94.0108	-4.73592		1.33437	93.1967	91.859	1.33771		1.33417	98.1339	94.5264	3.60752		1.33417	99.531	94.536	4.995		1.33395	102.287	101.055	1.23206
1.33667	89.8084	91.5974	-1.78904		1.33542	90.6383	90.717	-0.0787		1.33542	92.0056	92.0613	-0.05566		1.3352	88.4211	93.1168	-4.69572		1.33603	92.3847	91.1957	1.18908		1.33583	97.5183	93.4224	4.09592		1.33583	98.6968	93.6987	4.9981		1.33562	101.566	100.391	1.17486
1.33833	89.0852	90.8022	-1.71699		1.33708	89.9836	90.0383	-0.05472		1.33708	91.251	91.1158	0.13524		1.33687	87.729	92.2868	-4.55777		1.3377	91.701	90.5602	1.1408		1.3375	96.8714	92.4805	4.39087		1.3375	97.9285	92.9305	4.99796		1.33728	100.764	99.7245	1.03907
1.34	88.342	89.9434	-1.6014		1.33875	89.3068	89.3155	-0.00877		1.33875	90.5029	90.2338	0.26917		1.33853	87.0981	91.5571	-4.45899		1.33937	91.201	89.8508	1.35016		1.33917	96.1278	91.5899	4.53786		1.33917	97.1766	92.1653	5.01132		1.33895	99.8922	99.0089	0.88324
1.34167	87.6163	89.1132	-1.49696		1.34042	88.5936	88.5664	0.0272		1.34042	89.7365	89.3765	0.36		1.3402	86.5019	90.8519	-4.34996		1.34103	90.796	88.9832	1.8128		1.34083	95.3425	90.7852	4.55736		1.34083	96.4665	91.3533	5.11316		1.34062	99.0115	98.294	0.71757
1.34333	86.8736	88.3018	-1.42819		1.34208	87.8797	87.7963	0.08348		1.34208	88.9471	88.5091	0.43806		1.34187	85.9614	90.1191	-4.15769		1.3427	90.3955	87.9776	2.4179		1.3425	94.6025	90.0255	4.57702		1.3425	95.8107	90.56	5.25071		1.34228	98.1834	97.5719	0.61145
1.345	86.1454	87.5126	-1.36729		1.34375	87.211	86.9657	0.24521		1.34375	88.1895	87.6619	0.52767		1.34353	85.458	89.3965	-3.93844		1.34437	89.9331	86.9051	3.02802		1.34417	93.8933	89.2416	4.65172		1.34417	95.2819	89.8513	5.43066		1.34395	97.3623	96.7536	0.60867
1.34667	85.4576	86.8079	-1.35034		1.34542	86.6011	86.0816	0.51945		1.34542	87.4982	86.8424	0.65576		1.3452	84.9207	88.7206	-3.7998		1.34603	89.3826	85.828	3.55454		1.34583	93.1766	88.3789	4.79767		1.34583	94.8376	89.2532	5.58441		1.34562	96.4671	95.9135	0.55364
1.34833	84.8072	86.181	-1.3738		1.34708	85.9905	85.2703	0.72014		1.34708	86.9173	86.0315	0.88581		1.34687	84.2772	88.0679	-3.79072		1.3477	88.787	84.7445	4.04244		1.3475	92.4483	87.4535	4.99482		1.3475	94.4482	88.6697	5.77848		1.34728	95.5399	95.1006	0.43936
1.35	84.1682	85.5693	-1.40104		1.34875	85.3177	84.5953	0.72234		1.34875	86.3766	85.209	1.16761		1.34853	83.5984	87.3474	-3.74895		1.34937	88.1134	83.6958	4.41755		1.34917	91.7375	86.5277	5.20989		1.34917	94.0867	88.0925	5.99422		1.34895	94.6281	94.3238	0.30425
1.35167	83.4544	84.8569	-1.40251		1.35042	84.5679	83.9698	0.59816		1.35042	85.8236	84.3362	1.48739		1.3502	82.9305	86.5423	-3.61186		1.35103	87.3932	82.6761	4.71713		1.35083	91.0087	85.6829	5.3258		1.35083	93.6756	87.5267	6.14894		1.35062	93.7649	93.5107	0.2542
1.35333	82.7167	84.0853	-1.3686		1.35208	83.7737	83.3372	0.43655		1.35208	85.2256	83.453	1.77255		1.35187	82.26	85.6704	-3.41037		1.3527	86.7063	81.6573	5.04901		1.3525	90.1877	84.9402	5.2476		1.3525	93.1948	86.935	6.25984		1.35228	92.9043	92.6684	0.23594
1.355	81.9732	83.2927	-1.31945		1.35375	82.9498	82.6958	0.25401		1.35375	84.5396	82.5715	1.96809		1.35353	81.5934	84.7968	-3.20347		1.35437	86.0757	80.6167	5.45905		1.35417	89.3064	84.2773	5.0291		1.35417	92.6377	86.2707	6.36693		1.35395	92.0915	91.8487	0.24279
1.35667	81.3099	82.4994	-1.18953		1.35542	82.1174	82.0625	0.05486		1.35542	83.8056	81.7122	2.0934		1.3552	80.9225	83.9155	-2.99299		1.35603	85.4331	79.5777	5.85544		1.35583	88.443	83.6016	4.84141		1.35583	92.027	85.4833	6.54367		1.35562	91.387	90.9999	0.38712
1.35833	80.7068	81.6441	-0.93733		1.35708	81.3099	81.367	-0.05712		1.35708	83.0218	80.797	2.22478		1.35687	80.287	83.0119	-2.72489		1.3577	84.6912	78.5226	6.16863		1.3575	87.6503	82.9169	4.73333		1.3575	91.3507	84.5696	6.78103		1.35728	90.713	90.0636	0.64947
1.36	80.1192	80.6997	-0.58054		1.35875	80.5962	80.5641	0.03208		1.35875	82.2404	79.8649	2.37544		1.35853	79.716	82.0843	-2.36823		1.35937	83.878	77.3866	6.49139		1.35917	86.8845	82.1927	4.6918		1.35917	90.6461	83.6076	7.03851		1.35895	89.991	89.0415	0.94943
1.36167	79.5286	79.7077	-0.17906		1.36042	79.9614	79.7068	0.25464		1.36042	81.4827	78.9702	2.51242		1.3602	79.2041	81.1577	-1.9536		1.36103	83.1031	76.2021	6.90099		1.36083	86.109	81.3483	4.76079		1.36083	89.9716	82.6123	7.35932		1.36062	89.2097	88.0092	1.20053
1.36333	78.8927	78.6703	0.22238		1.36208	79.3597	78.835	0.52463		1.36208	80.765	78.1426	2.62241		1.36187	78.7186	80.247	-1.52835		1.3627	82.3514	75.0179	7.33352		1.3625	85.3567	80.3684	4.98831		1.3625	89.3383	81.6241	7.71421		1.36228	88.3757	87.0023	1.37338
1.365	78.2519	77.5877	0.66415		1.36375	78.755	77.9653	0.78966		1.36375	80.0945	77.3597	2.73483		1.36353	78.1979	79.2626	-1.06471		1.36437	81.5475	73.8572	7.69024		1.36417	84.6073	79.3512	5.25609		1.36417	88.7296	80.6463	8.08329		1.36395	87.4841	86.0257	1.45834
1.36667	77.5375	76.3947	1.14283		1.36542	78.1218	77.0729	1.04889		1.36542	79.4787	76.5194	2.95926		1.3652	77.6475	78.1978	-0.55028		1.36603	80.718	72.643	8.07501		1.36583	83.8478	78.4488	5.39894		1.36583	88.1553	79.6921	8.46314		1.36562	86.5378	84.9975	1.5403
1.36833	76.7898	75.1686	1.6212		1.36708	77.4418	76.1495	1.29238		1.36708	78.856	75.6108	3.24515		1.36687	77.0585	77.1026	-0.04413		1.3677	79.9373	71.3691	8.5682		1.3675	83.0431	77.6054	5.43766		1.3675	87.5989	78.7486	8.85023		1.36728	85.6253	83.9182	1.70708
1.37	76.0841	74.0221	2.06205		1.36875	76.738	75.1935	1.54446		1.36875	78.1631	74.6157	3.54741		1.36853	76.4312	76.0624	0.36876		1.36937	79.2369	70.1089	9.128		1.36917	82.2428	76.7418	5.50107		1.36917	87.0232	77.7705	9.25267		1.36895	84.7782	82.8072	1.97104
1.37167	75.4847	72.9829	2.50183		1.37042	76.0537	74.1541	1.89965		1.37042	77.391	73.5715	3.81948		1.3702	75.817	75.0802	0.7368		1.37103	78.5254	68.926	9.59934		1.37083	81.5068	75.8544	5.65234		1.37083	86.3981	76.782	9.61607		1.37062	83.9601	81.6971	2.26302
1.37333	74.9457	72.0052	2.9405		1.37208	75.4136	73.0332	2.38036		1.37208	76.5934	72.4882	4.10524		1.37187	75.2365	74.1053	1.13128		1.3727	77.7753	67.8311	9.94423		1.3725	80.7911	74.9873	5.80382		1.3725	85.745	75.7733	9.97167		1.37228	83.1838	80.558	2.62573
1.375	74.3507	70.9774	3.37329		1.37375	74.7603	71.8619	2.8984		1.37375	75.8123	71.3854	4.42696		1.37353	74.6816	73.1104	1.57124		1.37437	77.0613	66.7752	10.2861		1.37417	80.0668	74.0914	5.97544		1.37417	85.077	74.7231	10.3539		1.37395	82.3919	79.3266	3.0653
1.37667	73.6894	69.9687	3.72069		1.37542	74.0895	70.7078	3.38174		1.37542	74.9724	70.3116	4.66086		1.3752	74.1452	72.1217	2.02355		1.37603	76.3779	65.7316	10.6464		1.37583	79.2992	73.0422	6.25702		1.37583	84.4103	73.6844	10.7259		1.37562	81.5507	78.0979	3.45279
1.37833	72.9786	69.006	3.9726		1.37708	73.4534	69.575	3.87837		1.37708	74.0899	69.3534	4.7365		1.37687	73.5911	71.1437	2.44741		1.3777	75.6901	64.7094	10.9807		1.3775	78.5463	71.8973	6.64893		1.3775	83.7312	72.6667	11.0645		1.37728	80.6722	76.9018	3.7704
1.38	72.2237	68.0483	4.17539		1.37875	72.8705	68.4616	4.40892		1.37875	73.2317	68.4618	4.76988		1.37853	72.9613	70.1322	2.8291		1.37937	74.9831	63.7068	11.2763		1.37917	77.8023	70.7742	7.02807		1.37917	83.0576	71.6108	11.4469		1.37895	79.819	75.7654	4.05362
1.38167	71.4271	67.0168	4.41033		1.38042	72.3239	67.384	4.93993		1.38042	72.4496	67.5552	4.89447		1.3802	72.2269	69.0088	3.21808		1.38103	74.2893	62.6961	11.5932		1.38083	77.0422	69.7152	7.32695		1.38083	82.3667	70.4458	11.9209		1.38062	78.9957	74.6287	4.36699
1.38333	70.6124	65.9146	4.69775		1.38208	71.7589	66.3435	5.41544		1.38208	71.731	66.5447	5.18635		1.38187	71.4826	67.8301	3.65251		1.3827	73.6078	61.6481	11.9598		1.3825	76.2664	68.6711	7.59531		1.3825	81.6429	69.2761	12.3668		1.38228	78.1268	73.4796	4.64723
1.385	69.8082	64.8518	4.95637		1.38375	71.1858	65.3184	5.86733		1.38375	70.9839	65.4617	5.52212		1.38353	70.8139	66.6823	4.13164		1.38437	72.9155	60.5902	12.3253		1.38417	75.5202	67.6128	7.90733		1.38417	80.862	68.1885	12.6736		1.38395	77.2334	72.3485	4.88497
1.38667	69.029	63.842	5.18703		1.38542	70.5842	64.2348	6.34938		1.38542	70.2341	64.4119	5.82223		1.3852	70.1946	65.5792	4.61546		1.38603	72.2578	59.5419	12.7159		1.38583	74.7897	66.586	8.20372		1.38583	80.0061	67.1633	12.8428		1.38562	76.3246	71.2465	5.07812
1.38833	68.2743	62.8471	5.42725		1.38708	69.9406	63.1225	6.81811		1.38708	69.5341	63.3555	6.17857		1.38687	69.5815	64.4909	5.09066		1.3877	71.6393	58.4698	13.1694		1.3875	74.0421	65.5799	8.46218		1.3875	79.1479	66.1989	12.9489		1.38728	75.393	70.1599	5.23315
1.39	67.547	61.8271	5.71994		1.38875	69.2215	62.0047	7.21677		1.38875	68.942	62.282	6.65992		1.38853	68.9918	63.4122	5.57959		1.38937	70.9779	57.3969	13.581		1.38917	73.274	64.5514	8.72257		1.38917	78.3195	65.2864	13.0331		1.38895	74.4041	69.044	5.36008
1.39167	66.8202	60.8266	5.9936		1.39042	68.4698	60.9542	7.51556		1.39042	68.4035	61.2211	7.18244		1.3902	68.4415	62.3864	6.05505		1.39103	70.2227	56.3394	13.8833		1.39083	72.5174	63.4931	9.0243		1.39083	77.5591	64.4527	13.1063		1.39062	73.4288	67.8879	5.54097
1.39333	66.0975	59.8785	6.219		1.39208	67.7198	59.9814	7.73837		1.39208	67.7903	60.2493	7.54102		1.39187	67.9009	61.3785	6.52231		1.3927	69.3766	55.2935	14.0831		1.3925	71.7839	62.4452	9.33865		1.3925	76.8324	63.5816	13.2508		1.39228	72.4921	66.7232	5.76885
1.395	65.3953	58.9731	6.4222		1.39375	67.0199	59.0623	7.95764		1.39375	67.122	59.3946	7.72745		1.39353	67.2944	60.3962	6.89823		1.39437	68.4397	54.2498	14.1899		1.39417	71.0318	61.4452	9.58665		1.39417	76.1131	62.6127	13.5004		1.39395	71.5827	65.6026	5.98005
1.39667	64.7328	58.0395	6.69326		1.39542	66.3206	58.1793	8.14128		1.39542	66.4177	58.5452	7.87245		1.3952	66.5939	59.4356	7.15829		1.39603	67.3931	53.2256	14.1675		1.39583	70.2385	60.494	9.7445		1.39583	75.4172	61.5377	13.8795		1.39562	70.7124	64.4916	6.22085
1.39833	64.0623	57.0679	6.99443		1.39708	65.5735	57.3158	8.25775		1.39708	65.7047	57.6643	8.04035		1.39687	65.8665	58.4758	7.39069		1.3977	66.2741	52.2769	13.9971		1.3975	69.3615	59.5651	9.79638		1.3975	74.7044	60.4136	14.2908		1.39728	69.8583	63.3814	6.47689
1.4	63.3453	56.1016	7.24373		1.39875	64.7623	56.4809	8.28144		1.39875	64.9422	56.7485	8.19365		1.39853	65.153	57.487	7.66592		1.39937	65.1922	51.3588	13.8334		1.39917	68.4134	58.6834	9.72999		1.39917	73.9243	59.3408	14.5835		1.39895	68.9937	62.2806	6.71307
1.40167	62.5583	55.1569	7.40136		1.40042	63.8766	55.6466	8.23003		1.40042	64.0912	55.8159	8.27534		1.4002	64.4898	56.5061	7.98362		1.40103	64.1845	50.4256	13.7589		1.40083	67.4046	57.8361	9.56853		1.40083	73.0744	58.3154	14.759		1.40062	68.0141	61.226	6.78807
1.40333	61.7214	54.2396	7.48185		1.40208	62.961	54.7968	8.16429		1.40208	63.1654	54.867	8.29836		1.40187	63.788	55.5963	8.19162		1.4027	63.2103	49.5065	13.7039		1.4025	66.3358	56.9774	9.3584		1.4025	72.2073	57.2989	14.9085		1.40228	66.9864	60.19	6.79632
1.405	60.8694	53.3161	7.55332		1.40375	62.0196	53.9141	8.10546		1.40375	62.1501	53.8537	8.29636		1.40353	63.05	54.7387	8.31123		1.40437	62.2534	48.588	13.6654		1.40417	65.2218	56.0461	9.17567		1.40417	71.3908	56.3036	15.0872		1.40395	65.955	59.1055	6.84956
1.40667	60.001	52.4349	7.56607		1.40542	61.0979	53.0209	8.07702		1.40542	61.1286	52.8419	8.28671		1.4052	62.3	53.8335	8.46653		1.40603	61.3458	47.6982	13.6476		1.40583	64.095	55.0393	9.05576		1.40583	70.5539	55.3738	15.18		1.40562	64.9196	58.0297	6.88992
1.40833	59.1614	51.5851	7.57628		1.40708	60.199	52.0877	8.11137		1.40708	60.1251	51.8966	8.22853		1.40687	61.5491	52.8741	8.67499		1.4077	60.5069	46.8094	13.6975		1.4075	63.042	54.0457	8.99637		1.4075	69.6664	54.4729	15.1936		1.40728	63.8999	57.0239	6.87607
1.41	58.3356	50.6969	7.63871		1.40875	59.317	51.1075	8.20956		1.40875	59.076	51.0411	8.03488		1.40853	60.7717	51.9006	8.87114		1.40937	59.7096	45.9188	13.7908		1.40917	62.0868	53.0798	9.00702		1.40917	68.7596	53.551	15.2086		1.40895	62.9009	56.0802	6.82067
1.41167	57.5343	49.7633	7.77093		1.41042	58.4534	50.0812	8.37221		1.41042	58.041	50.2254	7.81555		1.4102	59.8948	50.9444	8.95039		1.41103	58.9122	45.044	13.8682		1.41083	61.1855	52.1185	9.06699		1.41083	67.8633	52.5799	15.2834		1.41062	61.9511	55.1077	6.84343
1.41333	56.6905	48.7829	7.90767		1.41208	57.575	49.0294	8.54558		1.41208	57.0758	49.403	7.6728		1.41187	58.9585	49.9536	9.00488		1.4127	58.1258	44.1639	13.9619		1.4125	60.3264	51.1352	9.19128		1.4125	66.9449	51.5837	15.3612		1.41228	60.9835	54.1318	6.85172
1.415	55.8017	47.8163	7.98537		1.41375	56.6677	47.9812	8.68648		1.41375	56.279	48.5567	7.72233		1.41353	58.0139	48.8986	9.11531		1.41437	57.3791	43.3144	14.0647		1.41417	59.4521	50.173	9.27908		1.41417	65.9332	50.5966	15.3366		1.41395	59.9747	53.2245	6.7502
1.41667	54.8754	46.8847	7.99073		1.41542	55.729	46.9798	8.74927		1.41542	55.557	47.6303	7.92666		1.4152	57.1298	47.8634	9.26643		1.41603	56.6521	42.4995	14.1527		1.41583	58.555	49.2618	9.29322		1.41583	64.8683	49.6488	15.2194		1.41562	58.9594	52.3608	6.59861
1.41833	53.9087	46.0212	7.88757		1.41708	54.7756	46.0427	8.73294		1.41708	54.8102	46.6275	8.18267		1.41687	56.2801	46.897	9.38307		1.4177	55.9146	41.7052	14.2094		1.4175	57.5731	48.3448	9.22827		1.4175	63.8021	48.7739	15.0282		1.41728	57.9793	51.4775	6.5018
1.42	52.9195	45.2195	7.70001		1.41875	53.8368	45.1652	8.67153		1.41875	54.0634	45.5971	8.46624		1.41853	55.4183	46.0059	9.41233		1.41937	55.1285	40.949	14.1795		1.41917	56.5112	47.3453	9.16589		1.41917	62.7863	47.9197	14.8666		1.41895	57.0206	50.5619	6.45867
1.42167	51.918	44.3886	7.5294		1.42042	52.9349	44.337	8.59792		1.42042	53.2734	44.6263	8.64711		1.4202	54.5421	45.1497	9.3924		1.42103	54.2898	40.1864	14.1035		1.42083	55.4496	46.2605	9.18914		1.42083	61.8139	47.082	14.7318		1.42062	56.0625	49.7129	6.34961
1.42333	50.9983	43.5067	7.49153		1.42208	52.0611	43.543	8.51804		1.42208	52.4622	43.7295	8.73274		1.42187	53.6889	44.3752	9.3137		1.4227	53.4237	39.4003	14.0235		1.4225	54.4522	45.1737	9.27855		1.4225	60.8982	46.2853	14.6128		1.42228	55.1017	48.8944	6.20729
1.425	50.1292	42.6158	7.51348		1.42375	51.1829	42.7875	8.39538		1.42375	51.5757	42.911	8.6647		1.42353	52.8432	43.6784	9.16478		1.42437	52.5489	38.5662	13.9826		1.42417	53.5785	44.1717	9.40677		1.42417	59.9776	45.4952	14.4824		1.42395	54.179	48.0434	6.13567
1.42667	49.2661	41.7283	7.53781		1.42542	50.2811	42.0145	8.26652		1.42542	50.6462	42.1599	8.48625		1.4252	51.9631	43.0122	8.95089		1.42603	51.6978	37.6778	14.0201		1.42583	52.7523	43.2834	9.46886		1.42583	59.0191	44.6344	14.3847		1.42562	53.3173	47.1211	6.19614
1.42833	48.3729	40.8162	7.55664		1.42708	49.3595	41.2529	8.10658		1.42708	49.7007	41.4371	8.26366		1.42687	51.0463	42.2845	8.76187		1.4277	50.85	36.7928	14.0571		1.4275	51.9467	42.459	9.4877		1.4275	58.0482	43.6762	14.372		1.42728	52.464	46.2019	6.26208
1.43	47.4817	39.9017	7.57995		1.42875	48.456	40.4933	7.96277		1.42875	48.7682	40.7197	8.0485		1.42853	50.1566	41.4993	8.65734		1.42937	49.9939	35.9279	14.0659		1.42917	51.1287	41.6812	9.44743		1.42917	57.0788	42.745	14.3338		1.42895	51.6132	45.3113	6.3019
1.43167	46.6199	39.0679	7.55201		1.43042	47.5791	39.7213	7.85775		1.43042	47.8779	39.9693	7.90857		1.4302	49.3228	40.709	8.61387		1.43103	49.1634	35.1125	14.0508		1.43083	50.2499	40.9637	9.28617		1.43083	56.0842	41.8839	14.2003		1.43062	50.7665	44.3838	6.3827
1.43333	45.7718	38.3271	7.44474		1.43208	46.737	38.9696	7.76743		1.43208	47.0039	39.1967	7.8072		1.43187	48.5152	39.8916	8.62356		1.4327	48.3529	34.353	13.9999		1.4325	49.2788	40.2785	9.00035		1.4325	55.0023	41.0975	13.9048		1.43228	49.9164	43.4113	6.50515
1.435	44.9661	37.5948	7.37125		1.43375	45.9401	38.2289	7.71127		1.43375	46.129	38.4168	7.71224		1.43353	47.7168	39.063	8.65373		1.43437	47.5123	33.6746	13.8377		1.43417	48.2469	39.5547	8.69229		1.43417	53.9268	40.308	13.6187		1.43395	49.0483	42.4145	6.63379
1.43667	44.2029	36.8282	7.37466		1.43542	45.1801	37.5128	7.66728		1.43542	45.2243	37.6645	7.55978		1.4352	46.8995	38.1848	8.71471		1.43603	46.5923	33.0603	13.532		1.43583	47.2551	38.738	8.51709		1.43583	52.9554	39.5291	13.4263		1.43562	48.1202	41.4753	6.64493
1.43833	43.4511	36.0689	7.38223		1.43708	44.4586	36.7797	7.67887		1.43708	44.3537	36.9509	7.40284		1.43687	46.0857	37.3305	8.75519		1.4377	45.6153	32.4504	13.1648		1.4375	46.2834	37.9095	8.37398		1.4375	52.0549	38.7952	13.2597		1.43728	47.1679	40.5894	6.57851
1.44	42.6729	35.3713	7.30161		1.43875	43.7029	36.0523	7.65058		1.43875	43.5468	36.2351	7.31176		1.43853	45.259	36.5136	8.74546		1.43937	44.6654	31.8511	12.8143		1.43917	45.3292	37.1519	8.17738		1.43917	51.1632	38.0977	13.0656		1.43895	46.1949	39.7564	6.4385
1.44167	41.8794	34.7468	7.13257		1.44042	42.8595	35.3616	7.49789		1.44042	42.7892	35.5215	7.26776		1.4402	44.3977	35.7255	8.67226		1.44103	43.7435	31.2659	12.4776		1.44083	44.4538	36.4498	8.00401		1.44083	50.276	37.4459	12.8301		1.44062	45.2465	38.9792	6.26733
1.44333	41.1013	34.1718	6.92956		1.44208	41.9601	34.6805	7.27952		1.44208	42.0346	34.7958	7.23887		1.44187	43.5031	34.9646	8.53855		1.4427	42.8931	30.6969	12.1962		1.4425	43.6781	35.7647	7.91334		1.4425	49.4395	36.7843	12.6552		1.44228	44.357	38.2698	6.08727
1.445	40.2989	33.6194	6.67952		1.44375	41.0405	33.9774	7.06311		1.44375	41.2902	34.079	7.21115		1.44353	42.6341	34.2443	8.38976		1.44437	42.0992	30.108	11.9912		1.44417	42.9402	35.0944	7.84584		1.44417	48.6292	36.1183	12.5109		1.44395	43.5165	37.6084	5.90805
1.44667	39.4662	33.0915	6.37476		1.44542	40.1499	33.2401	6.90982		1.44542	40.562	33.3475	7.21457		1.4452	41.85	33.6003	8.2497		1.44603	41.3682	29.4883	11.8798		1.44583	42.1552	34.4529	7.70229		1.44583	47.7614	35.4145	12.3469		1.44562	42.6995	36.9531	5.74638
1.44833	38.646	32.5284	6.1176		1.44708	39.2738	32.5105	6.76336		1.44708	39.7942	32.6209	7.17322		1.44687	41.1146	32.9983	8.1163		1.4477	40.6765	28.8937	11.7828		1.4475	41.3678	33.7825	7.58527		1.4475	46.8608	34.6609	12.1999		1.44728	41.8464	36.2556	5.5908
1.45	37.8368	31.9022	5.93466		1.44875	38.4316	31.8304	6.60127		1.44875	38.9352	31.9381	6.99708		1.44853	40.364	32.4035	7.96051		1.44937	39.9744	28.2936	11.6809		1.44917	40.6121	33.0493	7.56284		1.44917	45.9899	33.8665	12.1234		1.44895	40.9816	35.5108	5.47081
1.45167	37.0431	31.2177	5.82542		1.45042	37.6574	31.1794	6.47805		1.45042	38.0451	31.2811	6.76408		1.4502	39.5809	31.823	7.75786		1.45103	39.218	27.7003	11.5177		1.45083	39.847	32.3277	7.5193		1.45083	45.1508	33.0468	12.104		1.45062	40.0744	34.7346	5.33986
1.45333	36.2484	30.5191	5.72938		1.45208	36.8985	30.5117	6.38682		1.45208	37.2241	30.6372	6.58692		1.45187	38.7828	31.2748	7.50802		1.4527	38.3997	27.0906	11.309		1.4525	39.0839	31.6808	7.40317		1.4525	44.3211	32.2541	12.0671		1.45228	39.1784	33.9579	5.22049
1.455	35.4839	29.831	5.6529		1.45375	36.1583	29.8363	6.32195		1.45375	36.4876	29.9995	6.48817		1.45353	37.9779	30.7231	7.25479		1.45437	37.6161	26.481	11.1351		1.45417	38.3069	31.0854	7.2215		1.45417	43.4976	31.5097	11.9879		1.45395	38.3204	33.2058	5.11462
1.45667	34.7302	29.1268	5.60337		1.45542	35.4145	29.1529	6.26161		1.45542	35.8311	29.4038	6.42732		1.4552	37.1834	30.1829	7.00053		1.45603	36.8899	25.9014	10.9885		1.45583	37.5392	30.4873	7.05187		1.45583	42.7261	30.8318	11.8943		1.45562	37.5067	32.4781	5.02865
1.45833	33.9652	28.4383	5.52683		1.45708	34.733	28.4777	6.25528		1.45708	35.209	28.8632	6.34582		1.45687	36.4201	29.6754	6.74471		1.4577	36.2083	25.3712	10.837		1.4575	36.7681	29.8729	6.89519		1.4575	41.9911	30.2365	11.7546		1.45728	36.7266	31.7728	4.95378
1.46	33.2244	27.7789	5.44555		1.45875	34.0931	27.8173	6.2758		1.45875	34.5988	28.3458	6.253		1.45853	35.7006	29.2077	6.4929		1.45937	35.5387	24.8905	10.6482		1.45917	36.0033	29.2789	6.72437		1.45917	41.2336	29.682	11.5516		1.45895	35.9665	31.0917	4.87483
1.46167	32.5461	27.135	5.41109		1.46042	33.4408	27.2247	6.21603		1.46042	33.9464	27.8402	6.10625		1.4602	35.0192	28.6913	6.32791		1.46103	34.9144	24.4141	10.5003		1.46083	35.2616	28.6659	6.59566		1.46083	40.4156	29.1346	11.281		1.46062	35.2666	30.4583	4.80828
1.46333	31.9224	26.4956	5.42685		1.46208	32.761	26.7133	6.04769		1.46208	33.2766	27.3378	5.93882		1.46187	34.381	28.0761	6.30488		1.4627	34.3125	23.9358	10.3767		1.4625	34.5152	28.0266	6.48858		1.4625	39.5444	28.5831	10.9613		1.46228	34.5939	29.8435	4.75039
1.465	31.3039	25.896	5.40787		1.46375	32.0523	26.2144	5.83789		1.46375	32.6219	26.7963	5.82556		1.46353	33.7257	27.4123	6.31347		1.46437	33.6542	23.4596	10.1946		1.46417	33.7922	27.3461	6.44605		1.46417	38.6409	28.078	10.5629		1.46395	33.899	29.2511	4.64784
1.46667	30.6643	25.3768	5.28759		1.46542	31.3516	25.7156	5.63602		1.46542	31.995	26.2029	5.79208		1.4652	33.0367	26.7555	6.28123		1.46603	32.9317	22.9629	9.96882		1.46583	33.1041	26.6835	6.42063		1.46583	37.7275	27.6081	10.1194		1.46562	33.1692	28.6679	4.50128
1.46833	30.0239	24.9298	5.0941		1.46708	30.6636	25.2394	5.4242		1.46708	31.3559	25.5458	5.8101		1.46687	32.3481	26.1162	6.23189		1.4677	32.1781	22.3947	9.78333		1.4675	32.4353	26.0611	6.37419		1.4675	36.8353	27.0972	9.73809		1.46728	32.4377	28.1316	4.30612
1.47	29.4111	24.5113	4.89979		1.46875	30.0229	24.7767	5.24623		1.46875	30.6988	24.9004	5.79835		1.46853	31.7069	25.4814	6.2255		1.46937	31.4396	21.7752	9.66436		1.46917	31.7745	25.439	6.33552		1.46917	35.9916	26.5825	9.40916		1.46895	31.7378	27.6317	4.1061
1.47167	28.8238	24.1005	4.72337		1.47042	29.4406	24.3084	5.13214		1.47042	30.0404	24.3013	5.73909		1.4702	31.1139	24.885	6.22888		1.47103	30.7146	21.1717	9.54299		1.47083	31.1096	24.8472	6.26242		1.47083	35.2478	26.1089	9.13888		1.47062	31.0977	27.1396	3.95808
1.47333	28.1837	23.6871	4.49665		1.47208	28.9095	23.8068	5.10268		1.47208	29.3862	23.7592	5.627		1.47187	30.5177	24.3725	6.1452		1.4727	30.0055	20.6232	9.38226		1.4725	30.4592	24.2738	6.18542		1.4725	34.5916	25.6566	8.93502		1.47228	30.5069	26.6517	3.85518
1.475	27.5093	23.2492	4.26014		1.47375	28.3981	23.3563	5.04177		1.47375	28.7419	23.2562	5.48572		1.47353	29.9485	23.9059	6.04263		1.47437	29.3495	20.1014	9.24807		1.47417	29.8084	23.7457	6.06272		1.47417	33.9681	25.1421	8.82601		1.47395	29.9393	26.1645	3.77481
1.47667	26.8429	22.7896	4.05329		1.47542	27.9051	22.9857	4.91944		1.47542	28.1181	22.8122	5.30596		1.4752	29.4008	23.4424	5.95842		1.47603	28.7616	19.6212	9.14045		1.47583	29.1703	23.1827	5.98754		1.47583	33.3535	24.5901	8.76348		1.47562	29.3858	25.6953	3.69059
1.47833	26.2467	22.3056	3.94115		1.47708	27.4041	22.6368	4.76732		1.47708	27.5436	22.4212	5.12241		1.47687	28.8257	22.9747	5.85095		1.4777	28.2164	19.2195	8.99688		1.4775	28.5627	22.6237	5.93898		1.4775	32.7409	24.0936	8.64726		1.47728	28.8435	25.202	3.64153
1.48	25.7046	21.7986	3.90597		1.47875	26.8615	22.2419	4.61951		1.47875	27.0067	22.0005	5.00623		1.47853	28.2105	22.4873	5.72316		1.47937	27.6738	18.8927	8.78109		1.47917	27.9581	22.1284	5.82977		1.47917	32.1373	23.6309	8.50642		1.47895	28.2684	24.7081	3.56027
1.48167	25.1464	21.2605	3.88594		1.48042	26.2712	21.754	4.51726		1.48042	26.4827	21.5237	4.95896		1.4802	27.6026	21.9852	5.61742		1.48103	27.1151	18.5844	8.53072		1.48083	27.3447	21.6635	5.68119		1.48083	31.5365	23.1588	8.37776		1.48062	27.6283	24.2595	3.36886
1.48333	24.6123	20.7133	3.89902		1.48208	25.6495	21.2287	4.42081		1.48208	25.9614	20.9783	4.98308		1.48187	27.0295	21.4792	5.55038		1.4827	26.5469	18.2724	8.2745		1.4825	26.7092	21.2091	5.50006		1.4825	30.9692	22.6778	8.2914		1.48228	26.9378	23.8594	3.07844
1.485	24.1056	20.2277	3.87791		1.48375	25.0686	20.6846	4.384		1.48375	25.3905	20.4469	4.94364		1.48353	26.4454	20.9967	5.44869		1.48437	25.9853	17.999	7.98634		1.48417	26.088	20.7302	5.35782		1.48417	30.4578	22.2216	8.23613		1.48395	26.2811	23.4633	2.8178
1.48667	23.6751	19.8078	3.86732		1.48542	24.5213	20.0983	4.42307		1.48542	24.7458	19.9235	4.82236		1.4852	25.825	20.5419	5.28307		1.48603	25.4363	17.7345	7.70171		1.48583	25.4817	20.2918	5.18989		1.48583	29.9499	21.7709	8.17892		1.48562	25.6752	23.0158	2.65937
1.48833	23.2718	19.4418	3.82996		1.48708	23.944	19.494	4.44999		1.48708	24.093	19.437	4.65591		1.48687	25.2024	20.0827	5.11967		1.4877	24.9263	17.4144	7.51197		1.4875	24.9137	19.8806	5.03305		1.4875	29.3991	21.3071	8.09202		1.48728	25.0976	22.5329	2.56464
1.49	22.8447	19.0916	3.75316		1.48875	23.3431	18.9498	4.39332		1.48875	23.5201	18.9954	4.52472		1.48853	24.5857	19.6553	4.93042		1.48937	24.4236	17.0272	7.3964		1.48917	24.3715	19.4625	4.90903		1.48917	28.7918	20.8226	7.96921		1.48895	24.561	22.0088	2.55214
1.49167	22.3591	18.7636	3.59551		1.49042	22.7922	18.5443	4.24799		1.49042	23.0577	18.5916	4.46612		1.4902	23.9304	19.2519	4.6785		1.49103	23.9271	16.6218	7.30521		1.49083	23.8315	19.0459	4.78561		1.49083	28.1242	20.2804	7.84386		1.49062	24.0627	21.4464	2.6163
1.49333	21.8193	18.4322	3.38711		1.49208	22.3536	18.2572	4.09647		1.49208	22.6184	18.2618	4.35661		1.49187	23.2322	18.8408	4.39137		1.4927	23.4167	16.2269	7.18976		1.4925	23.293	18.6379	4.65512		1.4925	27.4021	19.6886	7.71355		1.49228	23.5818	20.8658	2.716
1.495	21.2757	18.0699	3.20575		1.49375	21.9325	17.9747	3.95788		1.49375	22.2143	17.9557	4.25866		1.49353	22.5407	18.4238	4.11688		1.49437	22.9295	15.8104	7.11912		1.49417	22.7788	18.2913	4.48753		1.49417	26.6886	19.12	7.56859		1.49395	23.0929	20.278	2.81493
1.49667	20.711	17.6922	3.01876		1.49542	21.4713	17.6768	3.79446		1.49542	21.8437	17.6571	4.18662		1.4952	21.8796	18.015	3.86456		1.49603	22.4353	15.4219	7.01337		1.49583	22.3328	18.0055	4.32726		1.49583	26.0443	18.6486	7.39566		1.49562	22.6165	19.725	2.89147
1.49833	20.1261	17.3421	2.78407		1.49708	21.029	17.3371	3.69192		1.49708	21.4526	17.3028	4.14986		1.49687	21.2773	17.6572	3.6201		1.4977	21.909	15.1208	6.7882		1.4975	21.8934	17.7133	4.18007		1.4975	25.4928	18.2172	7.27556		1.49728	22.2056	19.2246	2.98099
1.5	19.5407	17.0582	2.48242		1.49875	20.6444	16.9797	3.66463		1.49875	20.9942	16.9443	4.04993		1.49853	20.7355	17.3196	3.41593		1.49937	21.4017	14.9048	6.49688		1.49917	21.4553	17.3925	4.0628		1.49917	24.9587	17.7578	7.2009		1.49895	21.8743	18.8111	3.06328
1.50167	19.0311	16.8121	2.21901		1.50042	20.2656	16.5755	3.69006		1.50042	20.4599	16.5742	3.88567		1.5002	20.2742	16.9948	3.27944		1.50103	21.0091	14.7217	6.28735		1.50083	21.0017	17.0203	3.98145		1.50083	24.3969	17.332	7.0649		1.50062	21.5916	18.4509	3.14064
1.50333	18.6357	16.5817	2.05399		1.50208	19.8376	16.1156	3.72195		1.50208	19.9008	16.2083	3.69247		1.50187	19.8602	16.6715	3.18864		1.5027	20.7135	14.5131	6.20039		1.5025	20.5633	16.6158	3.94747		1.5025	23.8001	16.9927	6.80739		1.50228	21.3165	18.094	3.22249
1.505	18.2901	16.3271	1.96302		1.50375	19.4007	15.6569	3.74381		1.50375	19.3286	15.8702	3.45844		1.50353	19.4608	16.3453	3.11549		1.50437	20.3617	14.3118	6.0499		1.50417	20.0953	16.1395	3.95581		1.50417	23.211	16.7445	6.46649		1.50395	21.0026	17.7655	3.23707
1.50667	17.9569	16.009	1.94789		1.50542	19	15.2654	3.73461		1.50542	18.7676	15.5399	3.22767		1.5052	19.0875	15.9996	3.08792		1.50603	19.9092	14.1016	5.80764		1.50583	19.5805	15.5918	3.98867		1.50583	22.6378	16.4951	6.14271		1.50562	20.6193	17.465	3.15427
1.50833	17.6245	15.6009	2.02359		1.50708	18.6057	14.982	3.62373		1.50708	18.2578	15.2481	3.00965		1.50687	18.7037	15.612	3.09172		1.5077	19.4203	13.8693	5.55097		1.5075	19.0903	15.0642	4.02612		1.5075	22.0322	16.2378	5.79436		1.50728	20.1968	17.1944	3.00239
1.51	17.3062	15.143	2.1632		1.50875	18.1848	14.7222	3.4626		1.50875	17.7605	14.9688	2.79167		1.50853	18.2916	15.233	3.0586		1.50937	18.974	13.6043	5.36971		1.50917	18.6423	14.6388	4.00351		1.50917	21.418	16.0203	5.39774		1.50895	19.7357	16.9095	2.82621
1.51167	16.9697	14.7084	2.26134		1.51042	17.7228	14.4005	3.32224		1.51042	17.2603	14.7003	2.56006		1.5102	17.8593	14.898	2.96124		1.51103	18.5006	13.3099	5.19063		1.51083	18.2494	14.3412	3.90828		1.51083	20.8593	15.8635	4.99585		1.51062	19.2928	16.5937	2.69914
1.51333	16.6078	14.3692	2.23858		1.51208	17.2632	14.0521	3.21112		1.51208	16.7659	14.4074	2.35852		1.51187	17.4628	14.6519	2.81093		1.5127	18.0248	13.0433	4.98145		1.5125	17.8398	14.0949	3.74491		1.5125	20.4076	15.7128	4.6948		1.51228	18.9018	16.2808	2.62102
1.515	16.2616	14.0863	2.17529		1.51375	16.8376	13.753	3.08467		1.51375	16.2755	14.0915	2.18395		1.51353	17.1116	14.4524	2.65917		1.51437	17.6182	12.8088	4.80941		1.51417	17.4592	13.8557	3.60344		1.51417	20.007	15.4833	4.5237		1.51395	18.5753	15.9419	2.63347
1.51667	15.9654	13.8166	2.14881		1.51542	16.4609	13.4751	2.98575		1.51542	15.8149	13.8118	2.00303		1.5152	16.7557	14.2716	2.48414		1.51603	17.3305	12.6336	4.69685		1.51583	17.1102	13.6292	3.48101		1.51583	19.6316	15.207	4.42459		1.51562	18.3274	15.5919	2.73551
1.51833	15.6919	13.5257	2.16611		1.51708	16.1229	13.1538	2.96908		1.51708	15.3857	13.5364	1.84922		1.51687	16.3881	14.1102	2.27789		1.5177	17.1101	12.4808	4.62933		1.5175	16.7911	13.4349	3.35612		1.5175	19.2952	14.9432	4.352		1.51728	18.0984	15.2303	2.86804
1.52	15.423	13.2406	2.1824		1.51875	15.8061	12.8156	2.99052		1.51875	15.0368	13.2331	1.80366		1.51853	16.0345	13.9313	2.10318		1.51937	16.8591	12.3467	4.51243		1.51917	16.5207	13.2084	3.31234		1.51917	19.0102	14.7055	4.30467		1.51895	17.9029	14.9042	2.9987
1.52167	15.18	12.9937	2.1863		1.52042	15.5256	12.5651	2.96053		1.52042	14.7764	12.9217	1.85475		1.5202	15.6622	13.7135	1.94868		1.52103	16.6045	12.2444	4.36016		1.52083	16.2752	12.8918	3.38341		1.52083	18.7629	14.4266	4.33633		1.52062	17.6943	14.619	3.0753
1.52333	14.9354	12.7834	2.152		1.52208	15.2567	12.382	2.87464		1.52208	14.5689	12.6133	1.95564		1.52187	15.2342	13.4236	1.81061		1.5227	16.3718	12.1649	4.20694		1.5225	16.0976	12.5343	3.56327		1.5225	18.495	14.1176	4.37739		1.52228	17.487	14.3732	3.11384
1.525	14.6639	12.6237	2.0402		1.52375	14.9746	12.1816	2.79303		1.52375	14.4246	12.3101	2.11446		1.52353	14.7977	13.1002	1.69756		1.52437	16.1617	12.0685	4.09316		1.52417	15.9477	12.1845	3.76318		1.52417	18.2258	13.8114	4.41443		1.52395	17.3162	14.2158	3.10037
1.52667	14.3134	12.4896	1.82377		1.52542	14.6783	11.9639	2.71436		1.52542	14.3144	11.9917	2.32271		1.5252	14.3978	12.7864	1.6114		1.52603	15.9416	11.9259	4.01564		1.52583	15.7917	11.8796	3.91214		1.52583	17.9191	13.499	4.42014		1.52562	17.2562	14.1543	3.10192
1.52833	13.9425	12.3616	1.58091		1.52708	14.38	11.7773	2.60265		1.52708	14.206	11.7008	2.50518		1.52687	14.0563	12.5048	1.55149		1.5277	15.6809	11.7869	3.89397		1.5275	15.601	11.5854	4.01565		1.5275	17.5601	13.1821	4.37798		1.52728	17.3197	14.1395	3.18026
1.53	13.5925	12.2014	1.39106		1.52875	14.1132	11.6224	2.4908		1.52875	14.0606	11.4244	2.63622		1.52853	13.7198	12.297	1.42279		1.52937	15.4099	11.7065	3.70346		1.52917	15.3576	11.3227	4.03494		1.52917	17.1471	12.8538	4.29326		1.52895	17.4656	14.0618	3.40381
1.53167	13.2991	12.0072	1.29183		1.53042	13.876	11.4356	2.44039		1.53042	13.8905	11.1626	2.72797		1.5302	13.4473	12.1663	1.2809		1.53103	15.1049	11.6894	3.4155		1.53083	15.105	11.0922	4.01273		1.53083	16.7345	12.5701	4.16436		1.53062	17.6465	13.9098	3.73664
1.53333	13.0644	11.7789	1.28554		1.53208	13.6973	11.2355	2.46187		1.53208	13.7434	10.934	2.80937		1.53187	13.2446	12.0832	1.16147		1.5327	14.7629	11.7168	3.04609		1.5325	14.8597	10.8818	3.97796		1.5325	16.3796	12.3311	4.04856		1.53228	17.8213	13.7155	4.10581
1.535	12.8787	11.5367	1.34207		1.53375	13.6099	11.0837	2.52621		1.53375	13.5851	10.7627	2.82238		1.53353	13.0513	11.9677	1.08365		1.53437	14.4035	11.8024	2.60104		1.53417	14.6385	10.7254	3.91303		1.53417	16.0675	12.154	3.91354		1.53395	17.9914	13.5244	4.46698
1.53667	12.7781	11.3371	1.44099		1.53542	13.5787	11.0039	2.5748		1.53542	13.3812	10.6153	2.76594		1.5352	12.8218	11.8088	1.01302		1.53603	14.0424	11.9505	2.09195		1.53583	14.4702	10.598	3.87216		1.53583	15.8229	12.0224	3.80044		1.53562	18.1083	13.3558	4.75247
1.53833	12.767	11.2326	1.53436		1.53708	13.5661	10.97	2.59615		1.53708	13.1466	10.458	2.68853		1.53687	12.5472	11.6239	0.92328		1.5377	13.7426	12.1191	1.62356		1.5375	14.325	10.466	3.859		1.5375	15.651	11.8884	3.76264		1.53728	18.2515	13.2473	5.00424
1.54	12.8487	11.2475	1.60121		1.53875	13.5345	10.9239	2.61056		1.53875	12.9461	10.3137	2.63235		1.53853	12.3006	11.4346	0.86597		1.53937	13.5234	12.2831	1.24025		1.53917	14.2292	10.2994	3.92979		1.53917	15.5444	11.7519	3.7925		1.53895	18.476	13.2104	5.26553
1.54167	12.9529	11.2953	1.65765		1.54042	13.5047	10.8673	2.63738		1.54042	12.8015	10.2001	2.60139		1.5402	12.0709	11.2378	0.83309		1.54103	13.4172	12.4527	0.96452		1.54083	14.1954	10.1372	4.05817		1.54083	15.4395	11.6089	3.8306		1.54062	18.8218	13.2211	5.60065
1.54333	13.0748	11.321	1.75371		1.54208	13.4611	10.7971	2.66393		1.54208	12.6984	10.1209	2.5775		1.54187	11.8187	11.0571	0.76161		1.5427	13.3864	12.6996	0.6868		1.5425	14.1983	10.0294	4.16891		1.5425	15.3219	11.4505	3.87142		1.54228	19.2628	13.2222	6.04065
1.545	13.2331	11.2948	1.93828		1.54375	13.3291	10.6793	2.64984		1.54375	12.6477	10.0445	2.60312		1.54353	11.5399	10.9357	0.60424		1.54437	13.4147	13.0389	0.37583		1.54417	14.2565	9.93161	4.32493		1.54417	15.1645	11.2429	3.92155		1.54395	19.7752	13.2001	6.57509
1.54667	13.4095	11.2858	2.12377		1.54542	13.1377	10.5221	2.61561		1.54542	12.6476	9.95183	2.69574		1.5452	11.2815	10.8946	0.38684		1.54603	13.5205	13.4434	0.07709		1.54583	14.3959	9.83791	4.55803		1.54583	14.9649	11.0082	3.95673		1.54562	20.3915	13.155	7.2365
1.54833	13.5679	11.3095	2.25839		1.54708	12.9585	10.3717	2.58682		1.54708	12.661	9.87106	2.78996		1.54687	11.1098	10.905	0.20479		1.5477	13.6514	13.9489	-0.29757		1.5475	14.6664	9.72333	4.9431		1.5475	14.7697	10.8255	3.9442		1.54728	21.0863	13.0905	7.99583
1.55	13.7051	11.3634	2.34165		1.54875	12.8685	10.2928	2.57567		1.54875	12.6433	9.7964	2.84694		1.54853	10.9743	10.9105	0.06384		1.54937	13.7552	14.5788	-0.82361		1.54917	14.9743	9.59904	5.37525		1.54917	14.6086	10.7056	3.90302		1.54895	21.8365	13.0372	8.79928
1.55167	13.9058	11.4566	2.44923		1.55042	12.862	10.261	2.60105		1.55042	12.6164	9.75939	2.85702		1.5502	10.8178	10.8901	-0.07226		1.55103	13.8182	15.3538	-1.53556		1.55083	15.2732	9.47722	5.79596		1.55083	14.4702	10.5825	3.88765		1.55062	22.6652	13.0004	9.66474
1.55333	14.1873	11.5613	2.62599		1.55208	12.9124	10.2239	2.68849		1.55208	12.6015	9.75578	2.84571		1.55187	10.7233	10.8503	-0.12699		1.5527	13.9131	16.1564	-2.24337		1.5525	15.5935	9.31674	6.27673		1.5525	14.3517	10.4645	3.88723		1.55228	23.6208	13.0156	10.6052
1.555	14.4911	11.7084	2.78272		1.55375	13.0399	10.1815	2.85841		1.55375	12.6247	9.75825	2.86648		1.55353	10.7439	10.876	-0.13209		1.55437	14.0856	16.9641	-2.8785		1.55417	15.9706	9.14564	6.82496		1.55417	14.3035	10.3974	3.90611		1.55395	24.7136	13.052	11.6616
1.55667	14.8053	11.8749	2.9304		1.55542	13.2209	10.1419	3.07894		1.55542	12.6422	9.77111	2.8711		1.5552	10.8334	10.9448	-0.11135		1.55603	14.3184	17.799	-3.48061		1.55583	16.3749	8.94343	7.43151		1.55583	14.3452	10.4214	3.92384		1.55562	25.9183	13.109	12.8093
1.55833	15.1898	12.0806	3.10914		1.55708	13.4398	10.1412	3.29854		1.55708	12.6817	9.74544	2.9363		1.55687	10.8555	11.0225	-0.167		1.5577	14.5986	18.712	-4.11332		1.5575	16.7962	8.78321	8.01296		1.5575	14.4384	10.4695	3.96892		1.55728	27.2212	13.2148	14.0064
1.56	15.7028	12.32	3.38287		1.55875	13.6848	10.2081	3.47669		1.55875	12.7789	9.73713	3.04174		1.55853	10.7824	11.1053	-0.32283		1.55937	14.9339	19.7242	-4.79031		1.55917	17.3136	8.68765	8.626		1.55917	14.57	10.5355	4.0345		1.55895	28.6564	13.4111	15.2452
1.56167	16.3205	12.6159	3.70457		1.56042	13.9595	10.3888	3.57065		1.56042	12.935	9.72199	3.21303		1.5602	10.6832	11.2444	-0.56119		1.56103	15.3097	20.8235	-5.5138		1.56083	17.9657	8.62271	9.34295		1.56083	14.7562	10.6812	4.07497		1.56062	30.2491	13.7325	16.5166
1.56333	17.0321	12.9994	4.03271		1.56208	14.2737	10.6858	3.58792		1.56208	13.1744	9.7129	3.46152		1.56187	10.5735	11.46	-0.88658		1.5627	15.6754	22.0725	-6.39705		1.5625	18.7291	8.58162	10.1474		1.5625	14.954	10.8668	4.08717		1.56228	32.0405	14.1322	17.9083
1.565	17.8862	13.4459	4.44025		1.56375	14.6183	11.0801	3.53825		1.56375	13.4759	9.7372	3.73871		1.56353	10.4552	11.6546	-1.19936		1.56437	16.0365	23.5077	-7.4712		1.56417	19.5515	8.55457	10.9969		1.56417	15.1204	11.0894	4.03104		1.56395	34.0796	14.5784	19.5012
1.56667	18.8859	13.9211	4.96481		1.56542	15.0358	11.5126	3.52319		1.56542	13.9162	9.80026	4.11599		1.5652	10.3613	11.8085	-1.44713		1.56603	16.4309	25.1594	-8.72853		1.56583	20.4642	8.58107	11.8831		1.56583	15.2745	11.3203	3.95412		1.56562	36.3699	15.076	21.2939
1.56833	19.9788	14.4127	5.56601		1.56708	15.5797	11.9175	3.66221		1.56708	14.4835	9.91241	4.57105		1.56687	10.3189	11.9835	-1.66455		1.5677	16.8999	26.9718	-10.072		1.5675	21.5338	8.62022	12.9136		1.5675	15.4637	11.5823	3.88147		1.56728	38.8668	15.6631	23.2037
1.57	21.0964	14.9537	6.14267		1.56875	16.2341	12.2988	3.93521		1.56875	15.1363	10.0413	5.09506		1.56853	10.3889	12.2224	-1.83354		1.56937	17.4897	28.8813	-11.3916		1.56917	22.7805	8.6849	14.0956		1.56917	15.723	11.8253	3.89769		1.56895	41.5369	16.3493	25.1876
1.57167	22.256	15.5552	6.70073		1.57042	16.9666	12.6698	4.29678		1.57042	15.8529	10.204	5.6489		1.5702	10.5798	12.5408	-1.96102		1.57103	18.2039	30.9024	-12.6985		1.57083	24.1676	8.80142	15.3662		1.57083	16.0827	12.0395	4.04318		1.57062	44.4218	17.1413	27.2805
1.57333	23.5048	16.2255	7.27928		1.57208	17.742	13.086	4.65597		1.57208	16.6319	10.3905	6.24138		1.57187	10.8647	12.8988	-2.03413		1.5727	19.0766	33.1225	-14.0459		1.5725	25.6854	8.97001	16.7154		1.5725	16.5534	12.3124	4.24097		1.57228	47.5857	18.1034	29.4824
1.575	24.8964	16.9584	7.93802		1.57375	18.6101	13.5935	5.0166		1.57375	17.5371	10.6005	6.93659		1.57353	11.1865	13.3228	-2.13633		1.57437	20.0813	35.588	-15.5067		1.57417	27.3501	9.16552	18.1846		1.57417	17.1543	12.6329	4.52135		1.57395	51.0695	19.2707	31.7988
1.57667	26.4957	17.7777	8.71795		1.57542	19.5863	14.2079	5.3784		1.57542	18.511	10.8526	7.65843		1.5752	11.5255	13.8566	-2.33108		1.57603	21.2111	38.3597	-17.1486		1.57583	29.178	9.3651	19.813		1.57583	17.8553	12.9805	4.87472		1.57562	54.8778	20.556	34.3218
1.57833	28.3268	18.7426	9.58414		1.57708	20.6581	14.8971	5.76099		1.57708	19.5544	11.1904	8.36395		1.57687	11.9403	14.5271	-2.58687		1.5777	22.4551	41.4671	-19.0119		1.5775	31.0955	9.62148	21.474		1.5775	18.639	13.3818	5.25712		1.57728	59.0939	21.8697	37.2241
1.58	30.3769	19.8825	10.4943		1.57875	21.8189	15.6181	6.20075		1.57875	20.7018	11.6417	9.06012		1.57853	12.4192	15.3051	-2.8859		1.57937	23.7707	44.9402	-21.1695		1.57917	33.1096	9.9086	23.201		1.57917	19.4977	13.9018	5.59589		1.57895	63.7691	23.197	40.572
1.58167	32.6131	21.1844	11.4287		1.58042	23.1037	16.4074	6.6964		1.58042	21.9911	12.1829	9.80826		1.5802	12.9025	16.1649	-3.26239		1.58103	25.185	48.7902	-23.6052		1.58083	35.3535	10.236	25.1176		1.58083	20.4276	14.5214	5.9062		1.58062	68.8815	24.5879	44.2936
1.58333	35.033	22.6385	12.3945		1.58208	24.5335	17.3008	7.23272		1.58208	23.3946	12.7588	10.6359		1.58187	13.3883	17.1286	-3.7403		1.5827	26.7139	52.9837	-26.2698		1.5825	37.8828	10.5975	27.2853		1.5825	21.4391	15.1753	6.26384		1.58228	74.4046	26.0518	48.3528
1.585	37.6733	24.2561	13.4172		1.58375	26.1214	18.2849	7.83652		1.58375	24.8629	13.3162	11.5467		1.58353	13.8788	18.224	-4.34519		1.58437	28.4111	57.5193	-29.1082		1.58417	40.6928	11.0033	29.6895		1.58417	22.5365	15.8879	6.64856		1.58395	80.3221	27.6232	52.699
1.58667	40.5831	26.0746	14.5085		1.58542	27.8934	19.398	8.49543		1.58542	26.4954	13.8836	12.6118		1.5852	14.4157	19.4127	-4.99701		1.58603	30.2847	62.3299	-32.0451		1.58583	43.7072	11.4471	32.26		1.58583	23.7354	16.7336	7.00186		1.58562	86.7146	29.4029	57.3117
1.58833	43.8055	28.0766	15.7289		1.58708	29.8471	20.6709	9.17614		1.58708	28.3703	14.4974	13.8729		1.58687	14.9954	20.6317	-5.63623		1.5877	32.3739	67.3954	-35.0215		1.5875	47.0031	11.9103	35.0928		1.5875	25.0621	17.6885	7.37361		1.58728	93.6176	31.4512	62.1664
1.59	47.3301	30.1696	17.1606		1.58875	32.0051	22.0957	9.90935		1.58875	30.4874	15.174	15.3135		1.58853	15.7015	21.9349	-6.23336		1.58937	34.7181	72.7611	-38.0431		1.58917	50.6529	12.433	38.2199		1.58917	26.5197	18.7039	7.81579		1.58895	101.007	33.774	67.2331
1.59167	51.1738	32.3306	18.8433		1.59042	34.3872	23.6164	10.7708		1.59042	32.8183	15.9103	16.908		1.5902	16.59	23.347	-6.75695		1.59103	37.3107	78.4819	-41.1712		1.59083	54.6771	12.9938	41.6833		1.59083	28.1025	19.7869	8.31564		1.59062	108.861	36.3515	72.5093
1.59333	55.3435	34.6254	20.7181		1.59208	37.0592	25.2292	11.83		1.59208	35.3851	16.775	18.6101		1.59187	17.5786	24.9015	-7.32292		1.5927	40.1455	84.5597	-44.4141		1.5925	59.0804	13.5999	45.4805		1.5925	29.8622	20.9731	8.88917		1.59228	117.09	39.1617	77.9285
1.595	59.88	37.2117	22.6684		1.59375	40.0295	27.0147	13.0148		1.59375	38.2368	17.8592	20.3776		1.59353	18.6607	26.5814	-7.92075		1.59437	43.1998	91.0031	-47.8033		1.59417	63.8819	14.2732	49.6087		1.59417	31.8011	22.269	9.53204		1.59395	125.715	42.207	83.5079
1.59667	64.7662	40.1242	24.642		1.59542	43.2388	28.9677	14.271		1.59542	41.386	19.1464	22.2396		1.5952	19.8	28.4096	-8.60957		1.59603	46.4886	97.8499	-51.3613		1.59583	69.1269	15.0368	54.0901		1.59583	33.9461	23.6571	10.289		1.59562	134.817	45.5221	89.2951
1.59833	69.9519	43.3292	26.6227		1.59708	46.7134	31.1207	15.5927		1.59708	44.782	20.5735	24.2084		1.59687	21.0437	30.4376	-9.39398		1.5977	50.0563	105.2	-55.1435		1.5975	74.821	15.8855	58.9355		1.5975	36.2843	25.1565	11.1277		1.59728	144.39	49.1457	95.2445
1.6	75.4738	46.8287	28.6451		1.59875	50.4955	33.4973	16.9982		1.59875	48.4132	22.0936	26.3196		1.59853	22.3772	32.7017	-10.3245		1.59937	53.9329	113.039	-59.1063		1.59917	80.9406	16.7661	64.1745		1.59917	38.8516	26.8136	12.038		1.59895	154.408	53.0943	101.314
1.60167	81.39	50.7016	30.6884		1.60042	54.6248	36.1733	18.4515		1.60042	52.2923	23.7335	28.5588		1.6002	23.7956	35.2168	-11.4212		1.60103	58.2094	121.305	-63.096		1.60083	87.4217	17.726	69.6957		1.60083	41.7296	28.63	13.0997		1.60062	164.816	57.3932	107.423
1.60333	87.7507	54.9562	32.7944		1.60208	59.0656	39.178	19.8877		1.60208	56.4448	25.5374	30.9075		1.60187	25.3681	37.9527	-12.5846		1.6027	62.9226	129.931	-67.0088		1.6025	94.2768	18.8088	75.468		1.6025	44.9604	30.602	14.3583		1.60228	175.647	62.1188	113.528
1.605	94.4901	59.5396	34.9505		1.60375	63.8485	42.5043	21.3442		1.60375	60.922	27.5217	33.4002		1.60353	27.1122	40.9078	-13.7956		1.60437	68.0967	138.87	-70.7732		1.60417	101.551	20.0386	81.5121		1.60417	48.5341	32.7776	15.7565		1.60395	186.784	67.261	119.523
1.60667	101.567	64.4417	37.1257		1.60542	69.0322	46.1526	22.8796		1.60542	65.7595	29.7103	36.0492		1.6052	29.0787	44.1402	-15.0615		1.60603	73.7306	148.066	-74.3355		1.60583	109.347	21.3862	87.9607		1.60583	52.387	35.1782	17.2089		1.60562	198.035	72.8016	125.233
1.60833	109.047	69.6707	39.3759		1.60708	74.6621	50.1062	24.556		1.60708	71.0125	32.1324	38.8801		1.60687	31.2798	47.6693	-16.3894		1.6077	79.7928	157.421	-77.6282		1.6075	117.663	22.8556	94.8077		1.6075	56.5187	37.7893	18.7295		1.60728	209.332	78.7981	130.534
1.61	116.987	75.2967	41.6902		1.60875	80.7122	54.3976	26.3146		1.60875	76.7208	34.8126	41.9082		1.60853	33.7241	51.4646	-17.7405		1.60937	86.3302	166.936	-80.6062		1.60917	126.481	24.5307	101.95		1.60917	60.9876	40.621	20.3665		1.60895	220.734	85.3953	135.339
1.61167	125.347	81.3324	44.0151		1.61042	87.1564	59.0133	28.143		1.61042	82.8868	37.7436	45.1432		1.6102	36.4329	55.5107	-19.0778		1.61103	93.3228	176.622	-83.2996		1.61083	135.802	26.4159	109.386		1.61083	65.8045	43.7397	22.0648		1.61062	232.184	92.629	139.555
1.61333	134.057	87.7617	46.2954		1.61208	94.0283	63.9396	30.0887		1.61208	89.5446	40.8788	48.6658		1.61187	39.3991	59.9002	-20.501		1.6127	100.761	186.53	-85.7685		1.6125	145.623	28.5114	117.111		1.6125	70.9564	47.2229	23.7335		1.61228	243.512	100.443	143.069
1.615	143.124	94.5603	48.564		1.61375	101.298	69.1641	32.1337		1.61375	96.6791	44.2128	52.4663		1.61353	42.6484	64.6768	-22.0284		1.61437	108.618	196.596	-87.9783		1.61417	155.882	30.7515	125.13		1.61417	76.4988	51.0346	25.4642		1.61395	254.611	108.888	145.723
1.61667	152.55	101.699	50.8506		1.61542	108.933	74.7573	34.176		1.61542	104.228	47.7712	56.4571		1.6152	46.1906	69.8055	-23.6149		1.61603	116.916	206.754	-89.8371		1.61583	166.484	33.1986	133.285		1.61583	82.4953	55.1383	27.3569		1.61562	265.449	117.996	147.453
1.61833	162.232	109.204	53.0278		1.61708	116.834	80.7906	36.0431		1.61708	112.177	51.6224	60.5549		1.61687	50.0718	75.3046	-25.2327		1.6177	125.667	216.905	-91.2378		1.6175	177.454	35.9104	141.543		1.6175	89.0305	59.6097	29.4208		1.61728	275.988	127.713	148.276
1.62	172.045	117.079	54.9661		1.61875	125.041	87.2496	37.7913		1.61875	120.579	55.8128	64.7657		1.61853	54.2649	81.2428	-26.9779		1.61937	134.859	226.906	-92.0477		1.61917	188.787	38.8638	149.923		1.61917	96.1069	64.5119	31.595		1.61895	286.077	137.871	148.206
1.62167	181.98	125.315	56.6653		1.62042	133.611	94.0993	39.5114		1.62042	129.458	60.361	69.0971		1.6202	58.7451	87.6872	-28.9421		1.62103	144.445	236.588	-92.1436		1.62083	200.36	42.0713	158.288		1.62083	103.731	69.8753	33.8561		1.62062	295.635	148.442	147.194
1.62333	192.077	133.915	58.1623		1.62208	142.564	101.37	41.1941		1.62208	138.739	65.304	73.4353		1.62187	63.5391	94.5832	-31.0441		1.6227	154.386	245.823	-91.4373		1.6225	212.023	45.5277	166.495		1.6225	111.903	75.7054	36.1978		1.62228	304.647	159.487	145.16
1.625	202.311	142.807	59.5037		1.62375	151.875	109.122	42.7534		1.62375	148.293	70.6776	77.6152		1.62353	68.7098	101.959	-33.249		1.62437	164.681	254.552	-89.8711		1.62417	223.646	49.3327	174.314		1.62417	120.612	82.0121	38.5994		1.62395	313.155	170.959	142.196
1.62667	212.599	151.967	60.6313		1.62542	161.479	117.334	44.1451		1.62542	158.11	76.4744	81.6352		1.6252	74.311	109.842	-35.5314		1.62603	175.275	262.811	-87.5365		1.62583	235.147	53.4442	181.703		1.62583	129.894	88.8331	41.0609		1.62562	321.091	182.809	138.282
1.62833	222.898	161.348	61.5502		1.62708	171.363	125.903	45.4605		1.62708	168.145	82.6493	85.4958		1.62687	80.2878	118.203	-37.9154		1.6277	186.113	270.582	-84.4684		1.6275	246.388	57.8804	188.507		1.6275	139.748	96.1237	43.6248		1.62728	328.302	194.96	133.341
1.63	233.143	170.958	62.1847		1.62875	181.423	134.773	46.6495		1.62875	178.298	89.226	89.0715		1.62853	86.6871	126.934	-40.2471		1.62937	197.102	277.874	-80.7716		1.62917	257.27	62.6676	194.602		1.62917	150.102	103.89	46.2121		1.62895	334.752	207.387	127.366
1.63167	243.204	180.745	62.4594		1.63042	191.572	143.978	47.594		1.63042	188.518	96.3301	92.1876		1.6302	93.5554	135.987	-42.432		1.63103	208.176	284.774	-76.5981		1.63083	267.847	67.8412	200.005		1.63083	160.896	112.162	48.734		1.63062	340.536	219.997	120.539
1.63333	252.894	190.652	62.2424		1.63208	201.716	153.483	48.2328		1.63208	198.727	103.96	94.7673		1.63187	100.926	145.355	-44.4291		1.6327	219.208	291.242	-72.0345		1.6325	278.056	73.4453	204.611		1.6325	172.068	120.899	51.1692		1.63228	345.803	232.685	113.118
1.635	262.043	200.604	61.4387		1.63375	211.772	163.165	48.6077		1.63375	208.947	112.043	96.9039		1.63353	108.776	154.933	-46.1561		1.63437	230.036	297.26	-67.224		1.63417	287.852	79.4933	208.359		1.63417	183.576	130.063	53.513		1.63395	350.571	245.348	105.223
1.63667	270.6	210.476	60.1239		1.63542	221.693	172.963	48.7294		1.63542	219.064	120.563	98.5011		1.6352	117.055	164.621	-47.5661		1.63603	240.608	302.675	-62.0673		1.63583	297.177	86.0166	211.16		1.63583	195.289	139.62	55.6693		1.63562	354.857	257.903	96.9533
1.63833	278.545	220.214	58.3312		1.63708	231.4	182.903	48.4973		1.63708	229.077	129.496	99.5811		1.63687	125.733	174.408	-48.6753		1.6377	250.887	307.52	-56.6332		1.6375	305.992	92.9648	213.027		1.6375	207.059	149.555	57.5043		1.63728	358.68	270.273	88.4072
1.64	285.949	229.733	56.2154		1.63875	240.825	192.995	47.8301		1.63875	238.907	138.805	100.102		1.63853	134.704	184.34	-49.6359		1.63937	260.788	311.833	-51.0444		1.63917	314.257	100.341	213.915		1.63917	218.896	159.807	59.0885		1.63895	362.041	282.455	79.5855
1.64167	292.767	238.976	53.7912		1.64042	249.861	203.161	46.6999		1.64042	248.416	148.4	100.015		1.6402	143.966	194.3	-50.3342		1.64103	270.191	315.561	-45.3695		1.64083	321.781	108.145	213.636		1.64083	230.76	170.277	60.4835		1.64062	364.845	294.343	70.5017
1.64333	298.977	247.838	51.1387		1.64208	258.517	213.31	45.2064		1.64208	257.532	158.234	99.2983		1.64187	153.533	204.188	-50.6554		1.6427	279.091	318.743	-39.6524		1.6425	328.561	116.373	212.188		1.6425	242.535	180.918	61.6168		1.64228	367.075	305.712	61.3633
1.645	304.674	256.289	48.3852		1.64375	266.783	223.364	43.4196		1.64375	266.17	168.244	97.9263		1.64353	163.319	213.95	-50.6304		1.64437	287.519	321.386	-33.867		1.64417	334.683	124.981	209.701		1.64417	254.027	191.699	62.3285		1.64395	368.718	316.453	52.2643
1.64667	309.965	264.298	45.6671		1.64542	274.604	233.229	41.3753		1.64542	274.317	178.298	96.0184		1.6452	173.219	223.624	-50.4044		1.64603	295.432	323.627	-28.1942		1.64583	340.169	133.983	206.186		1.64583	265.228	202.568	62.66		1.64562	369.765	326.495	43.2697
1.64833	314.893	271.838	43.055		1.64708	281.84	242.844	38.9968		1.64708	281.899	188.431	93.4679		1.64687	183.199	233.147	-49.9481		1.6477	302.746	325.497	-22.7502		1.6475	345.019	143.348	201.671		1.6475	276.211	213.517	62.6942		1.64728	370.224	335.841	34.3836
1.65	319.264	278.804	40.4601		1.64875	288.458	252.118	36.34		1.64875	288.888	198.596	90.2917		1.64853	193.274	242.355	-49.0805		1.64937	309.516	326.923	-17.4076		1.64917	349.255	152.987	196.268		1.64917	286.903	224.407	62.496		1.64895	370.122	344.346	25.7764
1.65167	323.07	285.214	37.8555		1.65042	294.554	260.943	33.6108		1.65042	295.275	208.661	86.6141		1.6502	203.292	251.225	-47.9326		1.65103	315.746	327.889	-12.1423		1.65083	353.051	162.804	190.247		1.65083	297.146	235.038	62.1076		1.65062	369.577	351.933	17.644
1.65333	326.373	291.068	35.3045		1.65208	300.089	269.188	30.9008		1.65208	301.029	218.55	82.4787		1.65187	213.114	259.683	-46.5693		1.6527	321.33	328.388	-7.05779		1.6525	356.438	172.723	183.715		1.6525	306.779	245.232	61.5468		1.65228	368.629	358.77	9.85932
1.655	329.175	296.43	32.7449		1.65375	305.037	276.852	28.1851		1.65375	306.207	228.207	78.0008		1.65353	222.717	267.681	-44.9638		1.65437	326.192	328.523	-2.33093		1.65417	359.345	182.763	176.582		1.65417	315.842	254.99	60.8524		1.65395	367.393	364.926	2.46776
1.65667	331.408	301.406	30.0016		1.65542	309.381	283.899	25.4813		1.65542	310.884	237.591	73.2936		1.6552	232.093	275.07	-42.9764		1.65603	330.393	328.308	2.0846		1.65583	361.717	192.826	168.891		1.65583	324.268	264.398	59.8692		1.65562	366.013	370.442	-4.42886
1.65833	333.014	305.979	27.0346		1.65708	313.29	290.311	22.9793		1.65708	315.063	246.515	68.548		1.65687	241.081	281.75	-40.669		1.6577	334.065	327.731	6.33392		1.6575	363.517	202.815	160.702		1.6575	331.908	273.354	58.5536		1.65728	364.529	375.296	-10.7665
1.66	334.165	310.108	24.0568		1.65875	316.821	296.117	20.704		1.65875	318.725	254.936	63.7894		1.65853	249.5	287.749	-38.249		1.65937	337.209	326.875	10.3343		1.65917	364.736	212.686	152.05		1.65917	338.7	281.701	56.9993		1.65895	362.925	379.514	-16.5887
1.66167	335.026	313.708	21.3181		1.66042	319.921	301.363	18.5576		1.66042	321.872	262.901	58.971		1.6602	257.304	293.082	-35.7783		1.66103	339.806	325.833	13.9735		1.66083	365.418	222.406	143.012		1.66083	344.712	289.377	55.3352		1.66062	361.183	383.193	-22.01
1.66333	335.652	316.845	18.807		1.66208	322.506	306.109	16.3972		1.66208	324.608	270.439	54.1687		1.66187	264.509	297.889	-33.3802		1.6627	341.972	324.663	17.3089		1.6625	365.692	231.961	133.731		1.6625	350.097	296.512	53.5848		1.66228	359.272	386.322	-27.05
1.665	335.905	319.529	16.3766		1.66375	324.563	310.337	14.2261		1.66375	326.84	277.478	49.3618		1.66353	271.232	302.292	-31.0596		1.66437	343.767	323.262	20.5046		1.66417	365.578	241.174	124.404		1.66417	354.854	303.119	51.7348		1.66395	357.162	388.952	-31.7903
1.66667	335.674	321.637	14.0371		1.66542	326.18	314.136	12.0448		1.66542	328.545	283.975	44.5701		1.6652	277.491	306.288	-28.7963		1.66603	345.185	321.53	23.6547		1.66583	365.018	249.988	115.03		1.66583	359.018	309.042	49.9766		1.66562	354.781	391.123	-36.3425
1.66833	335.043	323.167	11.8758		1.66708	327.375	317.484	9.89146		1.66708	329.681	289.968	39.7129		1.66687	283.286	309.824	-26.5379		1.6677	346.119	319.428	26.6909		1.6675	364.138	258.342	105.796		1.6675	362.722	314.201	48.5209		1.66728	352.228	392.763	-40.5346
1.67	334.143	324.233	9.91041		1.66875	328.158	320.339	7.81856		1.66875	330.317	295.442	34.8742		1.66853	288.586	312.898	-24.3123		1.66937	346.556	317.009	29.5471		1.66917	363.042	266.131	96.9106		1.66917	365.969	318.76	47.2088		1.66895	349.578	393.93	-44.3519
1.67167	332.942	324.856	8.08544		1.67042	328.465	322.676	5.78932		1.67042	330.592	300.345	30.2469		1.6702	293.346	315.546	-22.2007		1.67103	346.597	314.404	32.1932		1.67083	361.744	273.326	88.4185		1.67083	368.725	322.872	45.8523		1.67062	346.846	394.688	-47.8423
1.67333	331.318	324.975	6.34337		1.67208	328.365	324.517	3.84858		1.67208	330.544	304.587	25.9573		1.67187	297.566	317.737	-20.1719		1.6727	346.318	311.733	34.5846		1.6725	360.106	279.934	80.1722		1.6725	370.97	326.546	44.4238		1.67228	344.009	395.099	-51.0904
1.675	329.362	324.601	4.76117		1.67375	327.911	325.878	2.03227		1.67375	330.245	308.267	21.9779		1.67353	301.143	319.339	-18.1961		1.67437	345.728	309.044	36.6838		1.67417	358.225	286.052	72.1725		1.67417	372.698	329.772	42.9263		1.67395	341.021	395.147	-54.1255
1.67667	327.2	323.888	3.31266		1.67542	327.148	326.69	0.45802		1.67542	329.565	311.503	18.0617		1.6752	304.101	320.453	-16.3523		1.67603	344.847	306.383	38.4642		1.67583	356.26	291.672	64.5876		1.67583	373.89	332.566	41.3246		1.67562	337.949	394.787	-56.8382
1.67833	324.994	322.908	2.08548		1.67708	326.121	327.033	-0.9121		1.67708	328.586	314.324	14.2622		1.67687	306.508	321.2	-14.692		1.6777	343.8	303.748	40.0518		1.6775	354.11	296.771	57.339		1.6775	374.525	334.923	39.6024		1.67728	334.821	394.156	-59.3349
1.68	322.703	321.685	1.01768		1.67875	324.922	327.041	-2.11892		1.67875	327.399	316.752	10.647		1.67853	308.502	321.618	-13.1159		1.67937	342.56	301.163	41.3975		1.67917	351.678	301.412	50.2658		1.67917	374.677	336.702	37.9751		1.67895	331.584	393.275	-61.691
1.68167	320.324	320.256	0.06822		1.68042	323.594	326.806	-3.21253		1.68042	325.968	318.759	7.20898		1.6802	310.255	321.666	-11.4103		1.68103	341.055	298.522	42.5329		1.68083	348.953	305.586	43.3672		1.68083	374.404	337.851	36.5525		1.68062	328.16	392.076	-63.9162
1.68333	317.843	318.679	-0.83528		1.68208	322.081	326.351	-4.2702		1.68208	324.235	320.332	3.90316		1.68187	311.686	321.295	-9.6089		1.6827	339.245	295.739	43.5062		1.6825	346.106	309.269	36.8376		1.6825	373.684	338.412	35.2725		1.68228	324.621	390.483	-65.8625
1.685	315.265	316.922	-1.65658		1.68375	320.345	325.682	-5.33683		1.68375	322.223	321.408	0.8146		1.68353	312.731	320.636	-7.90524		1.68437	337.239	292.852	44.3866		1.68417	343.152	312.45	30.7023		1.68417	372.596	338.502	34.0939		1.68395	321.094	388.605	-67.5111
1.68667	312.641	314.962	-2.32035		1.68542	318.344	324.849	-6.50453		1.68542	320.151	322.017	-1.86578		1.6852	313.357	319.685	-6.32848		1.68603	335.065	289.918	45.1461		1.68583	340.069	315.15	24.9188		1.68583	371.268	338.258	33.0107		1.68562	317.561	386.502	-68.9412
1.68833	309.821	312.864	-3.04294		1.68708	316.122	323.858	-7.73578		1.68708	318.005	322.288	-4.283		1.68687	313.641	318.573	-4.93111		1.6877	332.63	286.997	45.6329		1.6875	336.985	317.432	19.5531		1.6875	369.751	337.816	31.9347		1.68728	313.889	384.118	-70.2295
1.69	306.78	310.719	-3.93812		1.68875	313.648	322.592	-8.94427		1.68875	315.696	322.23	-6.53413		1.68853	313.571	317.326	-3.75477		1.68937	329.996	284.01	45.9852		1.68917	333.939	319.258	14.6804		1.68917	368.038	337.319	30.7194		1.68895	310.16	381.44	-71.2802
1.69167	303.527	308.582	-5.05466		1.69042	311.029	320.993	-9.96473		1.69042	313.214	321.858	-8.64444		1.6902	313.058	315.956	-2.89849		1.69103	327.265	280.891	46.3739		1.69083	330.871	320.61	10.2606		1.69083	366.109	336.784	29.3255		1.69062	306.525	378.603	-72.0779
1.69333	300.242	306.357	-6.11468		1.69208	308.344	319.081	-10.7373		1.69208	310.644	321.189	-10.5453		1.69187	312.211	314.461	-2.24974		1.6927	324.471	277.668	46.8024		1.6925	327.669	321.503	6.1661		1.6925	363.997	336.068	27.9299		1.69228	302.96	375.721	-72.7612
1.695	297.075	304.009	-6.93452		1.69375	305.683	317.019	-11.3363		1.69375	308.031	320.292	-12.2611		1.69353	311.14	312.831	-1.6912		1.69437	321.59	274.435	47.1547		1.69417	324.315	322.028	2.28641		1.69417	361.759	335.017	26.7417		1.69395	299.391	372.718	-73.3269
1.69667	294.057	301.59	-7.5326		1.69542	303.041	314.832	-11.7912		1.69542	305.272	319.196	-13.9237		1.6952	309.843	311.077	-1.23318		1.69603	318.596	271.21	47.3855		1.69583	320.883	322.206	-1.32225		1.69583	359.388	333.647	25.7403		1.69562	295.817	369.54	-73.723
1.69833	291.117	299.128	-8.01023		1.69708	300.315	312.473	-12.1581		1.69708	302.402	317.857	-15.4545		1.69687	308.299	309.069	-0.7703		1.6977	315.575	268.012	47.5625		1.6975	317.339	322.036	-4.69726		1.6975	356.85	331.942	24.9083		1.69728	292.343	366.249	-73.9056
1.7	288.148	296.532	-8.38408		1.69875	297.475	309.966	-12.4906		1.69875	299.475	316.299	-16.8242		1.69853	306.466	306.765	-0.29948		1.69937	312.518	264.871	47.647		1.69917	313.703	321.506	-7.80295		1.69917	354.095	329.894	24.2007		1.69895	288.971	362.919	-73.9479
1.70167	285.084	293.764	-8.67933		1.70042	294.491	307.437	-12.9458		1.70042	296.522	314.579	-18.0568		1.7002	304.448	304.245	0.20228		1.70103	309.33	261.865	47.4646		1.70083	310.026	320.786	-10.7606		1.70083	351.161	327.567	23.5936		1.70062	285.634	359.607	-73.9735
1.70333	281.995	290.894	-8.89955		1.70208	291.445	304.901	-13.4551		1.70208	293.534	312.766	-19.2319		1.70187	302.344	301.608	0.73609		1.7027	306.012	258.946	47.066		1.7025	306.381	319.964	-13.5829		1.7025	348.193	325.129	23.0633		1.70228	282.3	356.298	-73.9983
1.705	278.904	288.012	-9.10883		1.70375	288.349	302.254	-13.9053		1.70375	290.499	310.858	-20.3591		1.70353	300.204	298.915	1.28949		1.70437	302.636	255.991	46.6456		1.70417	302.761	318.902	-16.141		1.70417	345.199	322.678	22.5208		1.70395	278.952	352.945	-73.993
1.70667	275.795	285.094	-9.29943		1.70542	285.261	299.506	-14.2451		1.70542	287.452	308.805	-21.3537		1.7052	298.062	296.198	1.8639		1.70603	299.238	253.022	46.2155		1.70583	299.185	317.548	-18.3627		1.70583	342.099	320.114	21.9855		1.70562	275.595	349.621	-74.0259
1.70833	272.646	282.093	-9.44672		1.70708	282.2	296.726	-14.5258		1.70708	284.345	306.589	-22.2439		1.70687	295.922	293.464	2.45842		1.7077	295.819	250.073	45.7466		1.7075	295.721	315.946	-20.2246		1.7075	338.824	317.383	21.4405		1.70728	272.221	346.264	-74.0436
1.71	269.476	278.982	-9.50616		1.70875	279.146	293.973	-14.827		1.70875	281.251	304.255	-23.0047		1.70853	293.85	290.736	3.11401		1.70937	292.438	247.172	45.2652		1.70917	292.4	314.294	-21.8933		1.70917	335.437	314.549	20.8883		1.70895	268.866	342.836	-73.97
1.71167	266.362	275.751	-9.3886		1.71042	276.131	291.209	-15.0785		1.71042	278.171	301.817	-23.646		1.7102	291.703	287.989	3.71446		1.71103	289.21	244.25	44.9605		1.71083	289.151	312.522	-23.371		1.71083	332.006	311.673	20.3324		1.71062	265.491	339.24	-73.7494
1.71333	263.26	272.485	-9.22514		1.71208	273.128	288.442	-15.3138		1.71208	275.138	299.253	-24.1152		1.71187	289.269	285.249	4.01937		1.7127	286.093	241.278	44.8144		1.7125	285.86	310.536	-24.6769		1.7125	328.506	308.879	19.6267		1.71228	262.087	335.546	-73.4585
1.715	260.035	269.299	-9.26471		1.71375	270.085	285.626	-15.5411		1.71375	272.091	296.562	-24.4712		1.71353	286.585	282.456	4.12907		1.71437	282.956	238.271	44.6848		1.71417	282.533	308.371	-25.8381		1.71417	324.912	306.111	18.8007		1.71395	258.632	331.88	-73.2472
1.71667	256.637	266.22	-9.58266		1.71542	266.976	282.704	-15.7278		1.71542	269.038	293.789	-24.7507		1.7152	283.751	279.599	4.15153		1.71603	279.771	235.226	44.5456		1.71583	279.152	306.109	-26.9571		1.71583	321.288	303.286	18.0021		1.71562	255.126	328.175	-73.0488
1.71833	253.21	263.189	-9.97877		1.71708	263.84	279.641	-15.8011		1.71708	265.968	290.954	-24.9867		1.71687	280.833	276.691	4.14124		1.7177	276.549	232.15	44.3995		1.7175	275.72	303.815	-28.0957		1.7175	317.672	300.432	17.2405		1.71728	251.588	324.42	-72.8314
1.72	249.831	260.194	-10.3633		1.71875	260.718	276.483	-15.765		1.71875	262.826	288.004	-25.1784		1.71853	277.812	273.773	4.03889		1.71937	273.234	229.032	44.202		1.71917	272.265	301.37	-29.1045		1.71917	314.064	297.589	16.4749		1.71895	247.992	320.628	-72.6365
1.72167	246.537	257.246	-10.7091		1.72042	257.532	273.257	-15.7252		1.72042	259.659	284.978	-25.3198		1.7202	274.772	270.864	3.90767		1.72103	269.845	225.9	43.9448		1.72083	268.833	298.749	-29.9163		1.72083	310.462	294.745	15.7167		1.72062	244.418	316.872	-72.4547
1.72333	243.222	254.36	-11.1383		1.72208	254.238	270.018	-15.7803		1.72208	256.435	281.914	-25.4795		1.72187	271.859	267.901	3.95796		1.7227	266.473	222.8	43.6731		1.7225	265.476	296.042	-30.5651		1.7225	306.914	291.743	15.1706		1.72228	240.895	313.173	-72.2777
1.725	239.921	251.426	-11.5051		1.72375	250.953	266.783	-15.83		1.72375	253.189	278.923	-25.7335		1.72353	268.979	264.868	4.11111		1.72437	263.205	219.797	43.4079		1.72417	262.159	293.314	-31.1549		1.72417	303.437	288.598	14.8394		1.72395	237.467	309.428	-71.9608
1.72667	236.666	248.42	-11.7544		1.72542	247.748	263.571	-15.8229		1.72542	249.853	275.997	-26.144		1.7252	266.093	261.79	4.30299		1.72603	260.073	216.913	43.1605		1.72583	258.862	290.593	-31.7311		1.72583	299.985	285.471	14.5138		1.72562	234.144	305.624	-71.4801
1.72833	233.462	245.296	-11.8343		1.72708	244.62	260.423	-15.8037		1.72708	246.522	273.102	-26.5798		1.72687	263.176	258.718	4.4574		1.7277	257.002	214.037	42.965		1.7275	255.489	287.759	-32.2703		1.7275	296.565	282.422	14.1432		1.72728	230.912	301.889	-70.9765
1.73	230.329	242.117	-11.7879		1.72875	241.563	257.37	-15.8065		1.72875	243.251	270.239	-26.988		1.72853	260.287	255.637	4.64994		1.72937	253.974	211.083	42.8908		1.72917	251.987	284.875	-32.888		1.72917	293.225	279.357	13.8673		1.72895	227.739	298.32	-70.5802
1.73167	227.187	238.991	-11.8036		1.73042	238.552	254.437	-15.8847		1.73042	240.081	267.296	-27.2141		1.7302	257.467	252.579	4.88812		1.73103	250.923	208.066	42.8568		1.73083	248.425	282.05	-33.6249		1.73083	289.908	276.285	13.623		1.73062	224.593	294.899	-70.3056
1.73333	224.072	235.924	-11.8519		1.73208	235.583	251.502	-15.9185		1.73208	237.015	264.339	-27.3246		1.73187	254.621	249.592	5.02884		1.7327	247.838	205.11	42.7275		1.7325	244.969	279.212	-34.2429		1.7325	286.542	273.254	13.2877		1.73228	221.479	291.414	-69.9351
1.735	221.003	232.916	-11.913		1.73375	232.604	248.54	-15.9354		1.73375	233.977	261.356	-27.3793		1.73353	251.705	246.694	5.01067		1.73437	244.773	202.249	42.5237		1.73417	241.711	276.311	-34.5996		1.73417	283.113	270.289	12.8237		1.73395	218.411	287.868	-69.4565
1.73667	217.999	229.938	-11.939		1.73542	229.627	245.574	-15.9475		1.73542	231.008	258.36	-27.3527		1.7352	248.645	243.838	4.80748		1.73603	241.67	199.424	42.2461		1.73583	238.577	273.402	-34.8247		1.73583	279.661	267.263	12.3976		1.73562	215.39	284.388	-68.9984
1.73833	215.041	227.034	-11.9931		1.73708	226.603	242.598	-15.9942		1.73708	228.111	255.34	-27.229		1.73687	245.481	240.96	4.52025		1.7377	238.506	196.66	41.8459		1.7375	235.489	270.6	-35.1114		1.7375	276.162	264.1	12.0617		1.73728	212.458	280.988	-68.5297
1.74	212.089	224.187	-12.0977		1.73875	223.515	239.584	-16.0689		1.73875	225.225	252.23	-27.0055		1.73853	242.246	238.077	4.16923		1.73937	235.336	194.02	41.3155		1.73917	232.402	267.891	-35.4891		1.73917	272.607	260.903	11.7038		1.73895	209.588	277.557	-67.9692
1.74167	209.192	221.352	-12.16		1.74042	220.474	236.482	-16.0084		1.74042	222.234	249.133	-26.8992		1.7402	239.003	235.124	3.879		1.74103	232.166	191.494	40.6727		1.74083	229.286	265.135	-35.849		1.74083	268.976	257.728	11.2488		1.74062	206.721	273.986	-67.2656
1.74333	206.417	218.492	-12.0758		1.74208	217.518	233.374	-15.8558		1.74208	219.115	246.051	-26.9353		1.74187	235.884	232.115	3.76903		1.7427	229.004	188.9	40.1038		1.7425	226.025	262.326	-36.3006		1.7425	265.345	254.544	10.8007		1.74228	203.781	270.377	-66.5956
1.745	203.741	215.597	-11.8562		1.74375	214.59	230.309	-15.7195		1.74375	216.031	242.972	-26.9404		1.74353	232.943	229.105	3.83832		1.74437	225.781	186.166	39.6155		1.74417	222.615	259.481	-36.8662		1.74417	261.768	251.316	10.4515		1.74395	200.767	266.796	-66.0287
1.74667	201.071	212.687	-11.6165		1.74542	211.611	227.28	-15.6692		1.74542	213.062	239.86	-26.7981		1.7452	230.141	226.126	4.01502		1.74603	222.622	183.348	39.2744		1.74583	219.197	256.479	-37.2823		1.74583	258.313	248.131	10.1814		1.74562	197.678	263.242	-65.5635
1.74833	198.278	209.848	-11.5693		1.74708	208.635	224.234	-15.5999		1.74708	210.161	236.781	-26.6195		1.74687	227.377	223.197	4.17992		1.7477	219.565	180.516	39.0482		1.7475	215.91	253.33	-37.4198		1.7475	255.007	245.031	9.97625		1.74728	194.493	259.675	-65.1821
1.75	195.364	207.099	-11.735		1.74875	205.725	221.186	-15.4608		1.74875	207.302	233.858	-26.556		1.74853	224.657	220.289	4.36859		1.74937	216.456	177.649	38.8069		1.74917	212.754	250.089	-37.3351		1.74917	251.803	241.963	9.8403		1.74895	191.229	256.051	-64.8212
1.75167	192.418	204.412	-11.9937		1.75042	202.838	218.233	-15.3955		1.75042	204.46	231.06	-26.5993		1.7502	221.983	217.416	4.56756		1.75103	213.323	174.743	38.5806		1.75083	209.654	246.834	-37.1809		1.75083	248.688	238.852	9.83645		1.75062	187.948	252.406	-64.4578
1.75333	189.439	201.752	-12.3128		1.75208	199.976	215.387	-15.4109		1.75208	201.642	228.256	-26.6146		1.75187	219.282	214.566	4.71622		1.7527	210.197	171.904	38.2932		1.7525	206.599	243.6	-37.0003		1.7525	245.532	235.756	9.77611		1.75228	184.77	248.781	-64.011
1.755	186.448	199.083	-12.6355		1.75375	197.225	212.551	-15.3257		1.75375	198.808	225.358	-26.5502		1.75353	216.436	211.667	4.76936		1.75437	207.137	169.192	37.9457		1.75417	203.589	240.388	-36.7992		1.75417	242.281	232.711	9.57064		1.75395	181.713	245.259	-63.5464
1.75667	183.487	196.371	-12.884		1.75542	194.585	209.668	-15.0832		1.75542	195.942	222.469	-26.5276		1.7552	213.457	208.748	4.70871		1.75603	204.025	166.559	37.4653		1.75583	200.612	237.289	-36.6779		1.75583	238.918	229.667	9.25059		1.75562	178.737	241.8	-63.0634
1.75833	180.614	193.587	-12.9731		1.75708	192.016	206.843	-14.8274		1.75708	193.09	219.583	-26.4927		1.75687	210.442	205.873	4.56912		1.7577	200.896	163.918	36.9779		1.7575	197.613	234.348	-36.7348		1.7575	235.509	226.677	8.83252		1.75728	175.767	238.385	-62.6173
1.76	177.849	190.801	-12.9516		1.75875	189.436	204.094	-14.6587		1.75875	190.245	216.606	-26.3611		1.75853	207.465	203.108	4.35697		1.75937	197.85	161.294	36.556		1.75917	194.597	231.522	-36.9254		1.75917	232.053	223.792	8.26046		1.75895	172.828	235.046	-62.2178
1.76167	175.117	188.075	-12.9573		1.76042	186.773	201.313	-14.5401		1.76042	187.426	213.514	-26.0872		1.7602	204.487	200.403	4.08386		1.76103	194.849	158.691	36.158		1.76083	191.612	228.766	-37.1537		1.76083	228.612	220.995	7.61655		1.76062	169.989	231.779	-61.7901
1.76333	172.402	185.365	-12.9635		1.76208	184.027	198.468	-14.4406		1.76208	184.641	210.39	-25.7488		1.76187	201.53	197.753	3.77687		1.7627	191.844	156.152	35.6917		1.7625	188.739	226.024	-37.2845		1.7625	225.26	218.183	7.0774		1.76228	167.189	228.547	-61.358
1.765	169.694	182.645	-12.9506		1.76375	181.142	195.681	-14.5382		1.76375	181.884	207.43	-25.5457		1.76353	198.672	195.219	3.45322		1.76437	188.827	153.661	35.1656		1.76417	185.944	223.291	-37.3469		1.76417	222.018	215.341	6.67669		1.76395	164.333	225.268	-60.9352
1.76667	167.013	179.915	-12.9016		1.76542	178.18	193.007	-14.8272		1.76542	179.16	204.634	-25.4742		1.7652	195.964	192.772	3.19113		1.76603	185.865	151.221	34.6434		1.76583	183.096	220.522	-37.4257		1.76583	218.86	212.518	6.34164		1.76562	161.421	221.931	-60.5105
1.76833	164.417	177.187	-12.77		1.76708	175.203	190.356	-15.1532		1.76708	176.433	201.942	-25.509		1.76687	193.331	190.28	3.05095		1.7677	182.923	148.833	34.0901		1.7675	180.189	217.645	-37.4552		1.7675	215.714	209.701	6.01232		1.76728	158.549	218.546	-59.9965
1.77	161.87	174.448	-12.5776		1.76875	172.281	187.65	-15.3689		1.76875	173.726	199.279	-25.5536		1.76853	190.662	187.605	3.05741		1.76937	180.001	146.478	33.5237		1.76917	177.312	214.694	-37.382		1.76917	212.613	206.847	5.76601		1.76895	155.796	215.106	-59.31
1.77167	159.329	171.673	-12.3447		1.77042	169.481	184.948	-15.4672		1.77042	171.037	196.65	-25.613		1.7702	187.991	184.828	3.16283		1.77103	177.128	144.199	32.9291		1.77083	174.487	211.705	-37.2171		1.77083	209.529	203.965	5.56435		1.77062	153.148	211.72	-58.571
1.77333	156.765	168.935	-12.1695		1.77208	166.753	182.248	-15.4958		1.77208	168.343	194.076	-25.7327		1.77187	185.337	182.007	3.32993		1.7727	174.333	141.936	32.396		1.7725	171.642	208.744	-37.1024		1.7725	206.517	201.062	5.45443		1.77228	150.58	208.415	-57.8355
1.775	154.164	166.274	-12.1101		1.77375	164.149	179.492	-15.3425		1.77375	165.639	191.482	-25.8435		1.77353	182.723	179.142	3.58168		1.77437	171.613	139.673	31.9397		1.77417	168.761	205.814	-37.0536		1.77417	203.572	198.115	5.45686		1.77395	148.122	205.166	-57.044
1.77667	151.548	163.735	-12.1867		1.77542	161.656	176.702	-15.0458		1.77542	162.947	188.785	-25.8388		1.7752	180.1	176.257	3.84302		1.77603	168.911	137.397	31.5144		1.77583	165.892	202.959	-37.067		1.77583	200.592	195.156	5.43617		1.77562	145.743	201.943	-56.2003
1.77833	148.897	161.278	-12.3805		1.77708	159.211	173.907	-14.6962		1.77708	160.337	186.032	-25.6945		1.77687	177.498	173.432	4.06588		1.7777	166.21	135.124	31.0856		1.7775	163.067	200.191	-37.1248		1.7775	197.585	192.212	5.37343		1.77728	143.347	198.751	-55.4041
1.78	146.243	158.835	-12.5914		1.77875	156.693	171.166	-14.4727		1.77875	157.772	183.285	-25.5136		1.77853	174.951	170.786	4.16536		1.77937	163.531	132.891	30.64		1.77917	160.256	197.474	-37.2186		1.77917	194.541	189.328	5.21359		1.77895	140.879	195.643	-54.7642
1.78167	143.65	156.323	-12.673		1.78042	154.089	168.426	-14.3372		1.78042	155.235	180.563	-25.3282		1.7802	172.417	168.265	4.15181		1.78103	160.94	130.665	30.2748		1.78083	157.489	194.785	-37.2964		1.78083	191.529	186.534	4.99549		1.78062	138.342	192.566	-54.2235
1.78333	141.163	153.735	-12.5727		1.78208	151.519	165.682	-14.1639		1.78208	152.697	177.894	-25.1969		1.78187	169.874	165.727	4.14698		1.7827	158.43	128.438	29.9925		1.7825	154.782	192.091	-37.3088		1.7825	188.49	183.88	4.61007		1.78228	135.828	189.475	-53.6462
1.785	138.805	151.115	-12.3096		1.78375	148.973	162.97	-13.9967		1.78375	150.187	175.295	-25.1082		1.78353	167.325	163.197	4.1283		1.78437	155.949	126.195	29.754		1.78417	152.127	189.356	-37.2291		1.78417	185.406	181.28	4.12607		1.78395	133.388	186.384	-52.9955
1.78667	136.515	148.528	-12.013		1.78542	146.432	160.294	-13.8621		1.78542	147.725	172.729	-25.0044		1.7852	164.864	160.699	4.16479		1.78603	153.435	123.948	29.4865		1.78583	149.485	186.576	-37.0909		1.78583	182.405	178.666	3.73947		1.78562	131.082	183.325	-52.2429
1.78833	134.24	145.995	-11.7546		1.78708	143.886	157.672	-13.7862		1.78708	145.241	170.101	-24.8599		1.78687	162.453	158.265	4.18808		1.7877	150.867	121.762	29.1052		1.7875	146.843	183.797	-36.9541		1.7875	179.488	176.001	3.48667		1.78728	128.921	180.369	-51.4483
1.79	131.98	143.493	-11.513		1.78875	141.43	155.076	-13.6455		1.78875	142.751	167.417	-24.6662		1.78853	160.011	155.82	4.19174		1.78937	148.289	119.626	28.6626		1.78917	144.212	181.052	-36.8401		1.78917	176.638	173.304	3.33337		1.78895	126.842	177.498	-50.6565
1.79167	129.703	140.992	-11.2896		1.79042	139.089	152.5	-13.4111		1.79042	140.246	164.755	-24.5089		1.7902	157.508	153.316	4.19232		1.79103	145.703	117.567	28.1359		1.79083	141.61	178.324	-36.7144		1.79083	173.779	170.556	3.22235		1.79062	124.807	174.677	-49.8702
1.79333	127.389	138.525	-11.1356		1.79208	136.758	149.943	-13.1851		1.79208	137.773	162.073	-24.2998		1.79187	154.964	150.851	4.11239		1.7927	143.139	115.58	27.559		1.7925	139.032	175.6	-36.5674		1.7925	170.932	167.717	3.21541		1.79228	122.773	171.86	-49.087
1.795	124.981	136.173	-11.1917		1.79375	134.405	147.381	-12.9754		1.79375	135.343	159.307	-23.9634		1.79353	152.394	148.389	4.00468		1.79437	140.577	113.622	26.9554		1.79417	136.473	172.944	-36.4714		1.79417	168.125	164.89	3.23547		1.79395	120.731	169.004	-48.2724
1.79667	122.555	133.891	-11.3359		1.79542	132.045	144.88	-12.8347		1.79542	132.874	156.534	-23.66		1.7952	149.794	145.912	3.88163		1.79603	138.081	111.697	26.3844		1.79583	134.024	170.386	-36.3622		1.79583	165.309	162.115	3.19372		1.79562	118.699	166.146	-47.447
1.79833	120.173	131.662	-11.4891		1.79708	129.743	142.499	-12.7558		1.79708	130.381	153.863	-23.4824		1.79687	147.22	143.429	3.79151		1.7977	135.704	109.826	25.8783		1.7975	131.706	167.808	-36.1016		1.7975	162.481	159.475	3.00556		1.79728	116.784	163.263	-46.4789
1.8	117.876	129.441	-11.5654		1.79875	127.523	140.209	-12.6861		1.79875	127.906	151.331	-23.4251		1.79853	144.729	140.982	3.74679		1.79937	133.409	108.06	25.3483		1.79917	129.492	165.145	-35.6529		1.79917	159.658	156.973	2.68489		1.79895	115.037	160.388	-45.3514
1.80167	115.68	127.286	-11.606		1.80042	125.322	137.934	-12.6127		1.80042	125.528	148.878	-23.3496		1.8002	142.337	138.659	3.67834		1.80103	131.155	106.404	24.7504		1.80083	127.295	162.459	-35.1644		1.80083	156.885	154.554	2.33153		1.80062	113.413	157.522	-44.1093
1.80333	113.554	125.181	-11.6273		1.80208	123.146	135.659	-12.5135		1.80208	123.234	146.497	-23.263		1.80187	140.023	136.409	3.61428		1.8027	128.897	104.794	24.1021		1.8025	125.132	159.836	-34.7047		1.8025	154.168	152.143	2.02574		1.80228	111.832	154.753	-42.9209
1.805	111.536	123.043	-11.5078		1.80375	121.017	133.433	-12.4163		1.80375	120.942	144.201	-23.2596		1.80353	137.781	134.207	3.57462		1.80437	126.667	103.281	23.387		1.80417	123.042	157.269	-34.2269		1.80417	151.508	149.738	1.77023		1.80395	110.302	152.157	-41.8554
1.80667	109.603	120.869	-11.2656		1.80542	118.956	131.216	-12.2597		1.80542	118.725	141.957	-23.232		1.8052	135.559	131.992	3.56745		1.80603	124.507	101.866	22.6407		1.80583	121.006	154.678	-33.6715		1.80583	148.884	147.392	1.4922		1.80562	108.815	149.688	-40.8725
1.80833	107.777	118.638	-10.8616		1.80708	116.941	128.955	-12.0143		1.80708	116.596	139.715	-23.119		1.80687	133.32	129.708	3.61127		1.8077	122.372	100.528	21.844		1.8075	119.009	152.158	-33.1493		1.8075	146.282	145.009	1.27298		1.80728	107.333	147.237	-39.9039
1.81	106.034	116.446	-10.4124		1.80875	114.945	126.627	-11.6824		1.80875	114.564	137.507	-22.9431		1.80853	131.085	127.383	3.70228		1.80937	120.256	99.2322	21.0236		1.80917	117.062	149.786	-32.7236		1.80917	143.704	142.541	1.16266		1.80895	105.881	144.74	-38.8596
1.81167	104.34	114.326	-9.98619		1.81042	113.013	124.317	-11.3039		1.81042	112.625	135.324	-22.6991		1.8102	128.869	125.072	3.79664		1.81103	118.16	97.906	20.2536		1.81083	115.159	147.543	-32.3835		1.81083	141.176	140	1.17578		1.81062	104.523	142.24	-37.7174
1.81333	102.689	112.278	-9.58859		1.81208	111.092	122.089	-10.997		1.81208	110.805	133.16	-22.3548		1.81187	126.638	122.804	3.83434		1.8127	116.127	96.6268	19.5		1.8125	113.283	145.305	-32.0225		1.8125	138.717	137.526	1.19103		1.81228	103.352	139.783	-36.4305
1.815	101.079	110.331	-9.25207		1.81375	109.125	119.976	-10.8517		1.81375	109.131	130.954	-21.8222		1.81353	124.375	120.55	3.8252		1.81437	114.188	95.4008	18.7874		1.81417	111.432	142.98	-31.5483		1.81417	136.329	135.109	1.22007		1.81395	102.323	137.379	-35.0561
1.81667	99.5448	108.489	-8.94436		1.81542	107.196	117.947	-10.7517		1.81542	107.508	128.705	-21.1975		1.8152	122.121	118.347	3.77421		1.81603	112.271	94.2616	18.0093		1.81583	109.672	140.632	-30.9598		1.81583	134.033	132.703	1.32956		1.81562	101.369	135.061	-33.6921
1.81833	98.0981	106.759	-8.66131		1.81708	105.379	115.929	-10.5503		1.81708	105.928	126.503	-20.5756		1.81687	119.88	116.311	3.56892		1.8177	110.472	93.1715	17.3003		1.8175	108.021	138.295	-30.2744		1.8175	131.819	130.37	1.4497		1.81728	100.425	132.869	-32.4437
1.82	96.7315	105.106	-8.37477		1.81875	103.674	113.94	-10.2659		1.81875	104.37	124.365	-19.9958		1.81853	117.646	114.451	3.19549		1.81937	108.798	92.104	16.6936		1.81917	106.438	135.968	-29.5306		1.81917	129.668	128.134	1.53393		1.81895	99.4731	130.766	-31.2929
1.82167	95.4014	103.515	-8.11325		1.82042	102.009	112.02	-10.011		1.82042	102.82	122.291	-19.4712		1.8202	115.439	112.62	2.81879		1.82103	107.252	91.1351	16.1166		1.82083	104.954	133.635	-28.6811		1.82083	127.544	126.078	1.46574		1.82062	98.5104	128.718	-30.2072
1.82333	94.1332	102.006	-7.87312		1.82208	100.436	110.176	-9.73996		1.82208	101.287	120.2	-18.9135		1.82187	113.332	110.749	2.58303		1.8227	105.761	90.1817	15.5795		1.8225	103.536	131.322	-27.786		1.8225	125.413	124.155	1.25784		1.82228	97.5628	126.692	-29.1293
1.825	92.9428	100.556	-7.61353		1.82375	99.0652	108.366	-9.30122		1.82375	99.7917	118.097	-18.3052		1.82353	111.368	108.936	2.43198		1.82437	104.258	89.2146	15.0429		1.82417	102.21	129.081	-26.8707		1.82417	123.278	122.29	0.98785		1.82395	96.5932	124.712	-28.1191
1.82667	91.8106	99.1539	-7.34325		1.82542	97.7905	106.579	-8.78882		1.82542	98.3628	116.003	-17.6404		1.8252	109.509	107.217	2.29215		1.82603	102.812	88.1811	14.6312		1.82583	100.9	126.901	-26.0006		1.82583	121.151	120.405	0.74504		1.82562	95.5804	122.793	-27.2122
1.82833	90.7258	97.7944	-7.06856		1.82708	96.4613	104.838	-8.37655		1.82708	96.987	113.91	-16.9227		1.82687	107.74	105.532	2.20753		1.8277	101.384	87.1244	14.2601		1.8275	99.608	124.763	-25.1546		1.8275	119.119	118.466	0.65293		1.82728	94.5632	120.933	-26.3695
1.83	89.6819	96.4604	-6.77849		1.82875	95.0174	103.211	-8.19387		1.82875	95.6858	111.834	-16.1484		1.82853	105.998	103.857	2.14139		1.82937	100.019	86.0522	13.9666		1.82917	98.3707	122.648	-24.2772		1.82917	117.183	116.523	0.66048		1.82895	93.5588	119.179	-25.6205
1.83167	88.7484	95.1591	-6.41073		1.83042	93.6125	101.703	-8.0905		1.83042	94.4481	109.836	-15.3882		1.8302	104.252	102.285	1.96776		1.83103	98.6688	84.9469	13.7219		1.83083	97.1962	120.519	-23.3229		1.83083	115.3	114.612	0.68882		1.83062	92.5696	117.558	-24.9886
1.83333	87.8762	93.9004	-6.02421		1.83208	92.3048	100.284	-7.9789		1.83208	93.2208	107.961	-14.7406		1.83187	102.504	100.86	1.64443		1.8327	97.3399	83.8918	13.4482		1.8325	96.1095	118.376	-22.2669		1.8325	113.459	112.683	0.77572		1.83228	91.5029	116.061	-24.5582
1.835	87.0182	92.6959	-5.67771		1.83375	91.0094	98.9043	-7.8949		1.83375	91.9487	106.2	-14.2513		1.83353	100.73	99.4956	1.23442		1.83437	96.0793	82.9095	13.1698		1.83417	95.0666	116.26	-21.1935		1.83417	111.692	110.769	0.92342		1.83395	90.4089	114.593	-24.1839
1.83667	86.1575	91.5147	-5.35724		1.83542	89.7056	97.5677	-7.86213		1.83542	90.6857	104.53	-13.8446		1.8352	98.9742	98.1629	0.8113		1.83603	94.8876	81.9761	12.9116		1.83583	94.0587	114.197	-20.1381		1.83583	110.047	108.928	1.11957		1.83562	89.3461	113.064	-23.7175
1.83833	85.2723	90.4147	-5.14238		1.83708	88.5078	96.3067	-7.79882		1.83708	89.48	102.925	-13.4455		1.83687	97.2674	96.8642	0.40317		1.8377	93.7448	81.0421	12.7027		1.8375	93.1205	112.195	-19.0747		1.8375	108.474	107.202	1.27224		1.83728	88.3283	111.551	-23.2231
1.84	84.3462	89.4214	-5.07519		1.83875	87.5394	95.1102	-7.57083		1.83875	88.3254	101.303	-12.9781		1.83853	95.7138	95.5739	0.13982		1.83937	92.6237	80.139	12.4847		1.83917	92.2435	110.243	-17.9992		1.83917	106.98	105.596	1.38398		1.83895	87.3153	110.135	-22.82
1.84167	83.3495	88.5011	-5.15162		1.84042	86.7039	93.9436	-7.23972		1.84042	87.2165	99.5893	-12.3728		1.8402	94.3209	94.2341	0.08675		1.84103	91.5424	79.287	12.2554		1.84083	91.4048	108.38	-16.9755		1.84083	105.597	104.015	1.58292		1.84062	86.2927	108.807	-22.5144
1.84333	82.3654	87.6087	-5.24326		1.84208	85.9262	92.8325	-6.90631		1.84208	86.1862	97.8601	-11.674		1.84187	93.0418	92.9167	0.12504		1.8427	90.514	78.4417	12.0723		1.8425	90.5717	106.643	-16.0717		1.8425	104.318	102.481	1.83649		1.84228	85.3109	107.462	-22.1512
1.845	81.4788	86.7144	-5.23561		1.84375	85.2014	91.7928	-6.59137		1.84375	85.2814	96.2637	-10.9823		1.84353	91.8485	91.7213	0.12723		1.84437	89.5482	77.5768	11.9713		1.84417	89.7179	105.015	-15.2972		1.84417	103.078	101.021	2.05752		1.84395	84.3734	106.128	-21.7547
1.84667	80.6519	85.8423	-5.19047		1.84542	84.4813	90.7924	-6.31105		1.84542	84.4471	94.826	-10.3789		1.8452	90.7128	90.6917	0.02104		1.84603	88.6466	76.6972	11.9494		1.84583	88.8298	103.466	-14.6362		1.84583	101.843	99.6557	2.18769		1.84562	83.4289	104.948	-21.5194
1.84833	79.8304	84.9132	-5.08282		1.84708	83.6876	89.8124	-6.12481		1.84708	83.6413	93.5123	-9.87098		1.84687	89.6169	89.7395	-0.12263		1.8477	87.7918	75.8652	11.9266		1.8475	87.8539	101.939	-14.0851		1.8475	100.623	98.3692	2.25344		1.84728	82.3957	103.88	-21.4846
1.85	79.0089	83.9337	-4.92474		1.84875	82.7665	88.7942	-6.02765		1.84875	82.8088	92.324	-9.51521		1.84853	88.5021	88.8264	-0.3243		1.84937	86.934	75.0374	11.8966		1.84917	86.8158	100.395	-13.5789		1.84917	99.4612	97.1012	2.35993		1.84895	81.2941	102.828	-21.5335
1.85167	78.2246	82.9932	-4.76857		1.85042	81.813	87.7799	-5.96687		1.85042	81.921	91.283	-9.36195		1.8502	87.3856	87.9996	-0.61402		1.85103	86.0742	74.1713	11.9029		1.85083	85.7381	98.8235	-13.0855		1.85083	98.3334	95.8991	2.43425		1.85062	80.1806	101.727	-21.5463
1.85333	77.4334	82.1081	-4.67472		1.85208	80.8545	86.7346	-5.88012		1.85208	80.978	90.3445	-9.3665		1.85187	86.3253	87.2087	-0.88335		1.8527	85.2219	73.256	11.9659		1.8525	84.6549	97.2753	-12.6204		1.8525	97.2777	94.7816	2.49608		1.85228	79.0816	100.699	-21.6179
1.855	76.5776	81.2916	-4.71399		1.85375	79.9202	85.662	-5.74183		1.85375	79.9994	89.3749	-9.37551		1.85353	85.3379	86.3926	-1.0547		1.85437	84.3429	72.2878	12.055		1.85417	83.5838	95.7989	-12.2151		1.85417	96.2638	93.7359	2.5279		1.85395	77.9825	99.7603	-21.7779
1.85667	75.6863	80.4885	-4.80222		1.85542	79.0472	84.6191	-5.57187		1.85542	79.034	88.3371	-9.30308		1.8552	84.3889	85.4609	-1.07204		1.85603	83.3918	71.2872	12.1046		1.85583	82.548	94.3794	-11.8314		1.85583	95.2922	92.7367	2.55547		1.85562	76.9185	98.7877	-21.8692
1.85833	74.8048	79.7342	-4.9294		1.85708	78.2517	83.6449	-5.39315		1.85708	78.0572	87.2467	-9.18944		1.85687	83.451	84.4523	-1.00131		1.8577	82.4133	70.2708	12.1425		1.8575	81.5307	92.992	-11.4613		1.8575	94.349	91.7739	2.57511		1.85728	75.9373	97.737	-21.7996
1.86	73.9601	79.0001	-5.03998		1.85875	77.4869	82.7722	-5.28535		1.85875	77.0862	86.1402	-9.05406		1.85853	82.5389	83.4367	-0.89782		1.85937	81.4116	69.2773	12.1342		1.85917	80.4506	91.6905	-11.24		1.85917	93.396	90.8561	2.53998		1.85895	75.0056	96.6292	-21.6235
1.86167	73.1171	78.2155	-5.09842		1.86042	76.7071	81.9357	-5.22859		1.86042	76.1326	85.0433	-8.91072		1.8602	81.6924	82.4628	-0.7704		1.86103	80.3991	68.3006	12.0985		1.86083	79.342	90.507	-11.165		1.86083	92.4658	89.946	2.51976		1.86062	74.0351	95.5501	-21.515
1.86333	72.2607	77.3876	-5.12682		1.86208	75.9147	81.1135	-5.19877		1.86208	75.2118	83.9719	-8.76007		1.86187	80.8843	81.5655	-0.68126		1.8627	79.3893	67.3597	12.0296		1.8625	78.2455	89.4377	-11.1922		1.8625	91.5483	89.0657	2.48256		1.86228	73.0119	94.4745	-21.4626
1.865	71.3691	76.5278	-5.15879		1.86375	75.0691	80.3479	-5.27877		1.86375	74.3518	82.9626	-8.61076		1.86353	80.1076	80.7129	-0.6053		1.86437	78.4352	66.5088	11.9264		1.86417	77.2032	88.4188	-11.2156		1.86417	90.7014	88.2446	2.45683		1.86395	71.9966	93.373	-21.3764
1.86667	70.4804	75.6786	-5.19818		1.86542	74.1509	79.6595	-5.50859		1.86542	73.5352	82.0502	-8.51504		1.8652	79.3301	79.8849	-0.55479		1.86603	77.5497	65.7881	11.7616		1.86583	76.1669	87.4555	-11.2886		1.86583	89.8888	87.4783	2.4105		1.86562	71.036	92.2306	-21.1946
1.86833	69.6299	74.8172	-5.18727		1.86708	73.204	78.9945	-5.79049		1.86708	72.7688	81.2656	-8.49678		1.86687	78.5376	79.0935	-0.5559		1.8677	76.6634	65.1244	11.5391		1.8675	75.1496	86.5693	-11.4197		1.8675	89.0701	86.6914	2.37873		1.86728	70.15	91.0521	-20.9021
1.87	68.8381	73.9858	-5.14768		1.86875	72.3104	78.2729	-5.96247		1.86875	72.0571	80.5715	-8.51443		1.86853	77.7327	78.3415	-0.60881		1.86937	75.7981	64.4505	11.3476		1.86917	74.2734	85.7063	-11.433		1.86917	88.1818	85.8344	2.34745		1.86895	69.3644	89.8728	-20.5084
1.87167	68.1065	73.1864	-5.07997		1.87042	71.4537	77.4309	-5.97722		1.87042	71.3771	79.8864	-8.50933		1.8702	76.9275	77.573	-0.64553		1.87103	74.9141	63.8078	11.1062		1.87083	73.4853	84.8094	-11.324		1.87083	87.2225	84.9433	2.27915		1.87062	68.6526	88.6981	-20.0455
1.87333	67.3975	72.3979	-5.00041		1.87208	70.5682	76.5226	-5.95439		1.87208	70.6993	79.1525	-8.45318		1.87187	76.1192	76.7347	-0.61547		1.8727	73.9899	63.1864	10.8034		1.8725	72.7357	83.8494	-11.1137		1.8725	86.2108	84.0309	2.17988		1.87228	67.9939	87.5521	-19.5583
1.875	66.6914	71.6071	-4.91567		1.87375	69.6509	75.5894	-5.93855		1.87375	69.9345	78.3668	-8.43234		1.87353	75.2601	75.849	-0.58883		1.87437	72.9656	62.557	10.4087		1.87417	71.9374	82.9148	-10.9774		1.87417	85.1959	83.0989	2.09694		1.87395	67.3631	86.4146	-19.0515
1.87667	65.937	70.8473	-4.91036		1.87542	68.7708	74.6329	-5.8621		1.87542	69.0876	77.5469	-8.45927		1.8752	74.4116	74.9907	-0.5791		1.87603	71.8704	61.8966	9.97373		1.87583	71.1675	82.0251	-10.8576		1.87583	84.1707	82.1299	2.04083		1.87562	66.7769	85.3064	-18.5295
1.87833	65.162	70.1024	-4.9404		1.87708	67.9251	73.6818	-5.75668		1.87708	68.175	76.667	-8.49203		1.87687	73.6457	74.1733	-0.52758		1.8777	70.7758	61.2574	9.51846		1.8775	70.4244	81.1506	-10.7262		1.8775	83.1195	81.1956	1.92387		1.87728	66.2128	84.2124	-17.9996
1.88	64.3699	69.2856	-4.91568		1.87875	67.0657	72.7759	-5.71019		1.87875	67.2129	75.7937	-8.58084		1.87853	72.9602	73.3662	-0.40595		1.87937	69.6738	60.7403	8.93347		1.87917	69.6332	80.2908	-10.6576		1.87917	82.0909	80.3431	1.74782		1.87895	65.6815	83.1264	-17.4449
1.88167	63.5967	68.4143	-4.81758		1.88042	66.1631	71.9776	-5.81444		1.88042	66.2477	74.9809	-8.73321		1.8802	72.242	72.5073	-0.26529		1.88103	68.5851	60.3521	8.23299		1.88083	68.7938	79.4705	-10.6767		1.88083	81.1039	79.5119	1.592		1.88062	65.261	82.0784	-16.8174
1.88333	62.8689	67.5392	-4.67033		1.88208	65.3154	71.2116	-5.8962		1.88208	65.2499	74.2314	-8.98151		1.88187	71.4353	71.6102	-0.17482		1.8827	67.5275	60.0917	7.43575		1.8825	67.9079	78.702	-10.7941		1.8825	80.1651	78.6284	1.53666		1.88228	64.9861	81.0341	-16.048
1.885	62.2246	66.6521	-4.42745		1.88375	64.5626	70.3945	-5.8319		1.88375	64.247	73.4728	-9.22584		1.88353	70.5964	70.71	-0.11364		1.88437	66.5722	59.9233	6.64886		1.88417	67.0772	77.9324	-10.8552		1.88417	79.1718	77.6956	1.47618		1.88395	64.8543	80.0104	-15.1561
1.88667	61.6761	65.7065	-4.03041		1.88542	63.867	69.4891	-5.62217		1.88542	63.2706	72.6963	-9.42571		1.8852	69.7367	69.8374	-0.10062		1.88603	65.707	59.8091	5.8979		1.88583	66.3003	77.1881	-10.8878		1.88583	78.1366	76.8029	1.33374		1.88562	64.819	78.9887	-14.1697
1.88833	61.1819	64.779	-3.5971		1.88708	63.2	68.5497	-5.34963		1.88708	62.3693	71.9248	-9.55548		1.88687	68.8721	68.987	-0.11496		1.8877	64.883	59.7733	5.10964		1.8875	65.6299	76.4754	-10.8454		1.8875	77.0951	75.9348	1.16031		1.88728	64.8841	78.0071	-13.1229
1.89	60.7451	63.9768	-3.23167		1.88875	62.5902	67.6504	-5.0602		1.88875	61.5275	71.1012	-9.57378		1.88853	67.9685	68.1189	-0.15035		1.88937	64.0731	59.7818	4.29121		1.88917	65.0299	75.7496	-10.7196		1.88917	76.1029	75.0331	1.06984		1.88895	65.0182	77.0431	-12.0248
1.89167	60.3466	63.2959	-2.94936		1.89042	62.053	66.8168	-4.76381		1.89042	60.7137	70.2019	-9.48814		1.8902	67.0513	67.2677	-0.2164		1.89103	63.2733	59.8533	3.41998		1.89083	64.5069	74.9804	-10.4735		1.89083	75.1469	74.0888	1.05812		1.89062	65.209	76.0225	-10.8136
1.89333	59.9828	62.6857	-2.70288		1.89208	61.5347	66.0603	-4.52558		1.89208	59.9903	69.2625	-9.27219		1.89187	66.1713	66.4484	-0.27703		1.8927	62.4832	59.9995	2.48377		1.8925	64.0511	74.1555	-10.1044		1.8925	74.1751	73.1415	1.0336		1.89228	65.492	74.9339	-9.44186
1.895	59.6222	62.1678	-2.54558		1.89375	61.0052	65.3683	-4.36313		1.89375	59.4004	68.3707	-8.97025		1.89353	65.3503	65.6656	-0.31532		1.89437	61.697	60.2555	1.44146		1.89417	63.6557	73.2758	-9.62008		1.89417	73.1824	72.2206	0.9618		1.89395	65.8565	73.8349	-7.97836
1.89667	59.3148	61.7749	-2.46012		1.89542	60.4987	64.7434	-4.24472		1.89542	58.8761	67.4512	-8.57515		1.8952	64.556	64.9203	-0.3643		1.89603	60.9116	60.6438	0.26783		1.89583	63.3129	72.3186	-9.00571		1.89583	72.2182	71.3059	0.9122		1.89562	66.2865	72.784	-6.49749
1.89833	59.1098	61.4049	-2.29502		1.89708	60.0211	64.103	-4.0819		1.89708	58.3486	66.4426	-8.09399		1.89687	63.6946	64.1952	-0.50062		1.8977	60.139	61.1419	-1.00289		1.8975	63.0136	71.3253	-8.3117		1.8975	71.3634	70.4412	0.92226		1.89728	66.7876	71.7727	-4.98511
1.9	58.9939	60.9778	-1.98384		1.89875	59.5213	63.3929	-3.87168		1.89875	57.8318	65.4037	-7.57185		1.89853	62.8063	63.5233	-0.71698		1.89937	59.3615	61.7949	-2.43334		1.89917	62.8096	70.3434	-7.53378		1.89917	70.5985	69.6413	0.95727		1.89895	67.4125	70.761	-3.34847
1.90167	58.9373	60.5303	-1.59298		1.90042	59.0185	62.6343	-3.61583		1.90042	57.3615	64.43	-7.06844		1.9002	61.9397	62.8938	-0.95411		1.90103	58.6213	62.5584	-3.93707		1.90083	62.665	69.3986	-6.73363		1.90083	69.8445	68.9114	0.9331		1.90062	68.2021	69.7906	-1.58852
1.90333	58.9503	60.1234	-1.17316		1.90208	58.5336	61.8779	-3.34434		1.90208	56.9271	63.5796	-6.65252		1.90187	61.1057	62.3125	-1.20681		1.9027	57.9623	63.4427	-5.48039		1.9025	62.608	68.5092	-5.90114		1.9025	69.095	68.2426	0.85243		1.90228	69.1323	68.9063	0.226
1.905	59.0813	59.7683	-0.68704		1.90375	58.1359	61.1598	-3.02394		1.90375	56.4897	62.8264	-6.33674		1.90353	60.3106	61.7492	-1.43855		1.90437	57.3782	64.4397	-7.06153		1.90417	62.6252	67.7001	-5.0749		1.90417	68.4556	67.5979	0.85771		1.90395	70.2174	68.0781	2.13937
1.90667	59.3173	59.3939	-0.0766		1.90542	57.8385	60.5173	-2.67887		1.90542	56.0753	62.1887	-6.11342		1.9052	59.5925	61.1897	-1.59721		1.90603	56.8477	65.6141	-8.76649		1.90583	62.7479	66.9412	-4.19329		1.90583	67.9418	66.9236	1.01823		1.90562	71.4734	67.2859	4.18757
1.90833	59.6119	59.0591	0.55277		1.90708	57.6494	60.0179	-2.36846		1.90708	55.7098	61.6864	-5.97661		1.90687	58.9692	60.6699	-1.70066		1.9077	56.3318	66.962	-10.6302		1.9075	62.9472	66.1626	-3.21543		1.9075	67.467	66.1514	1.31566		1.90728	72.939	66.5656	6.37344
1.91	59.9813	58.8184	1.16293		1.90875	57.6024	59.6826	-2.08021		1.90875	55.4113	61.2685	-5.85717		1.90853	58.3891	60.2294	-1.84025		1.90937	55.888	68.4271	-12.539		1.90917	63.2042	65.4041	-2.19993		1.90917	66.9694	65.2956	1.67372		1.90895	74.655	65.9792	8.67577
1.91167	60.468	58.6752	1.79277		1.91042	57.6461	59.3841	-1.73806		1.91042	55.1663	60.8799	-5.71366		1.9102	57.8465	59.8881	-2.04166		1.91103	55.5098	70.025	-14.5151		1.91083	63.6113	64.6698	-1.05844		1.91083	66.5064	64.484	2.02243		1.91062	76.6063	65.4818	11.1244
1.91333	61.0957	58.5971	2.49863		1.91208	57.784	59.0898	-1.30579		1.91208	54.9554	60.4106	-5.45517		1.91187	57.3411	59.5832	-2.24213		1.9127	55.1814	71.8185	-16.6371		1.9125	64.1867	63.9795	0.20719		1.9125	66.1064	63.7944	2.31197		1.91228	78.7437	65.0169	13.7268
1.915	61.8593	58.5375	3.3218		1.91375	57.9822	58.828	-0.84577		1.91375	54.8007	59.8651	-5.0644		1.91353	56.8711	59.3348	-2.46371		1.91437	54.8597	73.8436	-18.9839		1.91417	64.909	63.302	1.60706		1.91417	65.7271	63.2479	2.47923		1.91395	81.0356	64.5866	16.449
1.91667	62.7027	58.5535	4.14924		1.91542	58.24	58.6407	-0.40068		1.91542	54.7112	59.3021	-4.59092		1.9152	56.3965	59.1283	-2.73181		1.91603	54.5587	76.0251	-21.4664		1.91583	65.7402	62.6192	3.121		1.91583	65.3622	62.79	2.57216		1.91562	83.5357	64.2207	19.315
1.91833	63.6831	58.7148	4.96837		1.91708	58.5881	58.5024	0.08571		1.91708	54.7045	58.8071	-4.10265		1.91687	55.9454	58.9556	-3.0102		1.9177	54.3354	78.3491	-24.0137		1.9175	66.6848	61.9471	4.73769		1.9175	65.0495	62.4098	2.63973		1.91728	86.2501	63.9168	22.3333
1.92	64.7923	59.063	5.72933		1.91875	59.0277	58.3608	0.66693		1.91875	54.8114	58.386	-3.57465		1.91853	55.5541	58.8271	-3.27304		1.91937	54.206	80.8945	-26.6885		1.91917	67.7939	61.2502	6.54371		1.91917	64.8222	62.1219	2.7003		1.91895	89.1618	63.6483	25.5135
1.92167	66.0626	59.5526	6.51		1.92042	59.6184	58.2983	1.32006		1.92042	55.0579	58.0035	-2.94553		1.9202	55.2388	58.793	-3.55419		1.92103	54.1349	83.7056	-29.5707		1.92083	69.0513	60.5853	8.46601		1.92083	64.6903	61.8674	2.82289		1.92062	92.2487	63.4583	28.7904
1.92333	67.5257	60.1491	7.37655		1.92208	60.3554	58.361	1.99433		1.92208	55.4124	57.7128	-2.30036		1.92187	55.0154	58.9429	-3.92751		1.9227	54.0692	86.7082	-32.639		1.9225	70.4718	59.9418	10.5299		1.9225	64.649	61.5956	3.05341		1.92228	95.5255	63.3613	32.1641
1.925	69.2119	60.8871	8.32484		1.92375	61.219	58.5694	2.64969		1.92375	55.8328	57.5885	-1.75565		1.92353	54.8665	59.1771	-4.31059		1.92437	54.0573	89.8305	-35.7732		1.92417	72.111	59.3045	12.8064		1.92417	64.7494	61.3053	3.44409		1.92395	98.9433	63.3513	35.592
1.92667	71.1577	61.8068	9.35093		1.92542	62.1538	58.8702	3.28355		1.92542	56.3084	57.6195	-1.31109		1.9252	54.7947	59.417	-4.62231		1.92603	54.1321	93.1008	-38.9687		1.92583	73.94	58.724	15.216		1.92583	65.0082	61.0723	3.93596		1.92562	102.466	63.4129	39.0533
1.92833	73.2722	62.8362	10.436		1.92708	63.1255	59.2484	3.87702		1.92708	56.88	57.7027	-0.82263		1.92687	54.7825	59.6549	-4.87242		1.9277	54.2787	96.5479	-42.2692		1.9275	75.995	58.2873	17.7077		1.9275	65.4358	60.9612	4.47457		1.92728	106.144	63.5535	42.5903
1.93	75.5289	63.9344	11.5945		1.92875	64.1816	59.7488	4.43282		1.92875	57.5244	57.7943	-0.26995		1.92853	54.8452	59.954	-5.10876		1.92937	54.4655	100.13	-45.6649		1.92917	78.2283	58.0277	20.2005		1.92917	66.0052	60.972	5.03324		1.92895	110.035	63.8112	46.2241
1.93167	77.9277	65.1068	12.8209		1.93042	65.3657	60.408	4.95768		1.93042	58.2072	57.9284	0.27882		1.9302	54.9547	60.3669	-5.41222		1.93103	54.7189	103.819	-49.1003		1.93083	80.6204	57.8506	22.7699		1.93083	66.679	61.1179	5.56112		1.93062	114.137	64.1517	49.9857
1.93333	80.5001	66.4102	14.0899		1.93208	66.7208	61.2244	5.49635		1.93208	58.9829	58.1611	0.82186		1.93187	55.081	60.9058	-5.82488		1.9327	55.1043	107.635	-52.5309		1.9325	83.1445	57.6704	25.4741		1.9325	67.4875	61.3909	6.09665		1.93228	118.391	64.6062	53.7848
1.935	83.2891	67.8861	15.403		1.93375	68.2716	62.1733	6.09839		1.93375	59.8947	58.4789	1.41574		1.93353	55.2341	61.6482	-6.41412		1.93437	55.5729	111.633	-56.0601		1.93417	85.7892	57.5223	28.2669		1.93417	68.4084	61.7655	6.6429		1.93395	122.784	65.2101	57.5741
1.93667	86.3324	69.5485	16.7839		1.93542	70.0735	63.2182	6.85529		1.93542	60.995	58.8508	2.14423		1.9352	55.4928	62.6111	-7.11831		1.93603	56.0848	115.789	-59.7041		1.93583	88.5971	57.4535	31.1436		1.93583	69.4182	62.2316	7.18655		1.93562	127.287	65.9553	61.3318
1.93833	89.5967	71.4587	18.1381		1.93708	72.1311	64.3269	7.80427		1.93708	62.2699	59.2663	3.00362		1.93687	55.8858	63.7828	-7.89697		1.9377	56.6525	120.061	-63.4082		1.9375	91.5636	57.4449	34.1187		1.9375	70.4514	62.7358	7.71558		1.93728	131.829	66.7947	65.034
1.94	93.0933	73.5986	19.4947		1.93875	74.4061	65.5105	8.8956		1.93875	63.7148	59.7736	3.94127		1.93853	56.3809	65.1082	-8.7273		1.93937	57.3356	124.383	-67.0472		1.93917	94.7421	57.4741	37.268		1.93917	71.5368	63.3087	8.22809		1.93895	136.333	67.711	68.6224
1.94167	96.7829	75.9902	20.7926		1.94042	76.8408	66.835	10.0058		1.94042	65.3507	60.4119	4.93874		1.9402	56.9395	66.5271	-9.58761		1.94103	58.1941	128.732	-70.5376		1.94083	98.168	57.5871	40.5808		1.94083	72.7632	63.9455	8.81775		1.94062	140.776	68.7304	72.0454
1.94333	100.643	78.5995	22.0437		1.94208	79.4694	68.3277	11.1416		1.94208	67.1486	61.1762	5.97239		1.94187	57.5958	67.9947	-10.3989		1.9427	59.1882	133.106	-73.9182		1.9425	101.843	57.837	44.0058		1.9425	74.2015	64.7106	9.49087		1.94228	145.173	69.8512	75.3219
1.945	104.665	81.4046	23.2602		1.94375	82.2932	69.9595	12.3336		1.94375	69.0687	62.0296	7.03911		1.94353	58.386	69.5521	-11.1661		1.94437	60.3192	137.462	-77.1432		1.94417	105.697	58.1724	47.525		1.94417	75.796	65.6503	10.1456		1.94395	149.577	71.0439	78.5333
1.94667	108.849	84.393	24.456		1.94542	85.291	71.7492	13.5418		1.94542	71.0831	63.0326	8.05056		1.9452	59.3004	71.2841	-11.9837		1.94603	61.5438	141.694	-80.1501		1.94583	109.72	58.5471	51.1728		1.94583	77.5337	66.7481	10.7856		1.94562	153.943	72.3368	81.6061
1.94833	113.272	87.5431	25.7286		1.94708	88.4306	73.7738	14.6568		1.94708	73.1511	64.2337	8.91744		1.94687	60.2961	73.2305	-12.9344		1.9477	62.8343	145.712	-82.8774		1.9475	113.899	58.9348	54.9647		1.9475	79.4803	68.0407	11.4396		1.94728	158.12	73.7682	84.3517
1.95	117.863	90.8668	26.9958		1.94875	91.7432	76.0258	15.7174		1.94875	75.2739	65.5818	9.69213		1.94853	61.3691	75.374	-14.0049		1.94937	64.1477	149.541	-85.3937		1.94917	118.197	59.4138	58.7829		1.94917	81.7125	69.526	12.1865		1.94895	162.019	75.3652	86.6537
1.95167	122.573	94.3623	28.2105		1.95042	95.2388	78.4534	16.7853		1.95042	77.481	67.0345	10.4465		1.9502	62.589	77.6944	-15.1054		1.95103	65.4775	153.222	-87.744		1.95083	122.536	59.9871	62.5489		1.95083	84.1978	71.2225	12.9753		1.95062	165.677	77.1505	88.5263
1.95333	127.394	98.0583	29.3353		1.95208	98.8197	81.0532	17.7664		1.95208	79.8659	68.6258	11.24		1.95187	64.0243	80.2208	-16.1965		1.9527	66.866	156.718	-89.8516		1.9525	126.849	60.6595	66.189		1.9525	86.8443	73.0702	13.7741		1.95228	169.145	79.0952	90.0495
1.955	132.278	101.941	30.3365		1.95375	102.469	83.856	18.6129		1.95375	82.48	70.4111	12.069		1.95353	65.6607	82.9517	-17.291		1.95437	68.2853	160.009	-91.7234		1.95417	131.172	61.4575	69.7147		1.95417	89.7012	75.0437	14.6576		1.95395	172.376	81.1654	91.2109
1.95667	137.144	106.006	31.138		1.95542	106.215	86.8474	19.3676		1.95542	85.2511	72.3804	12.8707		1.9552	67.4318	85.8396	-18.4079		1.95603	69.7583	163.224	-93.4657		1.95583	135.52	62.421	73.0988		1.95583	92.7668	77.167	15.5998		1.95562	175.348	83.3015	92.0462
1.95833	141.908	110.231	31.6762		1.95708	110.143	90.0006	20.1428		1.95708	88.1162	74.558	13.5583		1.95687	69.3814	88.859	-19.4776		1.9577	71.3202	166.422	-95.1013		1.9575	139.834	63.6374	76.1971		1.9575	96.039	79.5036	16.5354		1.95728	178.156	85.5322	92.6243
1.96	146.573	114.615	31.9583		1.95875	114.222	93.2952	20.9268		1.95875	91.0519	77.0007	14.0511		1.95853	71.5655	92.0172	-20.4517		1.95937	73.0186	169.494	-96.4753		1.95917	144.112	65.0519	79.0603		1.95917	99.4505	82.0021	17.4483		1.95895	180.806	87.8603	92.9453
1.96167	151.104	119.125	31.979		1.96042	118.439	96.683	21.7565		1.96042	94.0724	79.6686	14.4038		1.9602	73.9943	95.4047	-21.4104		1.96103	74.7799	172.272	-97.4916		1.96083	148.335	66.635	81.7001		1.96083	103.006	84.6189	18.3873		1.96062	183.187	90.2794	92.9072
1.96333	155.415	123.761	31.6538		1.96208	122.764	100.118	22.6461		1.96208	97.1039	82.4562	14.6477		1.96187	76.5616	99.0087	-22.4472		1.9627	76.5491	174.724	-98.1749		1.9625	152.525	68.388	84.1369		1.9625	106.754	87.3543	19.3998		1.96228	185.249	92.802	92.4473
1.965	159.485	128.501	30.984		1.96375	127.118	103.687	23.431		1.96375	100.114	85.3575	14.7562		1.96353	79.2385	102.747	-23.5089		1.96437	78.3428	176.925	-98.5819		1.96417	156.61	70.3188	86.291		1.96417	110.667	90.2915	20.3752		1.96395	187.116	95.4502	91.6661
1.96667	163.334	133.279	30.0552		1.96542	131.413	107.446	23.9667		1.96542	103.112	88.4199	14.6919		1.9652	82.0865	106.65	-24.5633		1.96603	80.1314	178.784	-98.6526		1.96583	160.537	72.416	88.1212		1.96583	114.756	93.4802	21.2759		1.96562	188.84	98.2678	90.5724
1.96833	166.98	138.078	28.9018		1.96708	135.581	111.328	24.2529		1.96708	106.15	91.6356	14.5147		1.96687	85.1301	110.734	-25.6035		1.9677	81.8859	180.248	-98.3624		1.9675	164.314	74.6398	89.6741		1.9675	118.992	96.8482	22.1441		1.96728	190.3	101.12	89.1795
1.97	170.409	142.886	27.5238		1.96875	139.636	115.248	24.3875		1.96875	109.202	95.0301	14.1721		1.96853	88.3231	114.96	-26.6365		1.96937	83.5776	181.338	-97.7609		1.96917	167.889	77.0165	90.8722		1.96917	123.366	100.404	22.9626		1.96895	191.402	103.915	87.4865
1.97167	173.668	147.649	26.0187		1.97042	143.546	119.199	24.3474		1.97042	112.197	98.6666	13.5301		1.9702	91.5978	119.211	-27.6132		1.97103	85.2551	182.183	-96.9282		1.97083	171.233	79.5453	91.6878		1.97083	127.839	104.137	23.702		1.97062	192.22	106.608	85.6118
1.97333	176.743	152.247	24.4967		1.97208	147.356	123.205	24.1506		1.97208	115.124	102.616	12.5079		1.97187	94.9905	123.437	-28.4468		1.9727	86.8786	182.893	-96.0142		1.9725	174.342	82.1946	92.1476		1.9725	132.306	108.086	24.2199		1.97228	192.816	109.269	83.5477
1.975	179.574	156.655	22.9191		1.97375	151.091	127.168	23.9228		1.97375	117.959	106.814	11.1447		1.97353	98.5659	127.682	-29.1162		1.97437	88.4333	183.427	-94.9939		1.97417	177.226	85.0252	92.2004		1.97417	136.769	112.151	24.6176		1.97395	193.077	111.912	81.1655
1.97667	182.139	160.895	21.2443		1.97542	154.728	131.05	23.6778		1.97542	120.7	111.168	9.53166		1.9752	102.322	131.895	-29.5736		1.97603	89.9327	183.79	-93.8576		1.97583	179.823	88.0492	91.7735		1.97583	141.187	116.266	24.9213		1.97562	193.003	114.48	78.5222
1.97833	184.415	164.962	19.4529		1.97708	158.18	134.859	23.3214		1.97708	123.286	115.627	7.65984		1.97687	106.213	136.052	-29.8395		1.9777	91.3504	183.954	-92.6039		1.9775	182.073	91.2876	90.7858		1.9775	145.571	120.375	25.1959		1.97728	192.762	117.03	75.7319
1.98	186.342	168.791	17.5511		1.97875	161.379	138.63	22.7486		1.97875	125.719	120.105	5.61427		1.97853	110.175	140.183	-30.0087		1.97937	92.6532	183.996	-91.3424		1.97917	183.971	94.6515	89.3194		1.97917	149.854	124.513	25.3408		1.97895	192.509	119.584	72.9248
1.98167	187.875	172.385	15.49		1.98042	164.274	142.333	21.9418		1.98042	127.997	124.544	3.45273		1.9802	114.231	144.246	-30.0151		1.98103	93.8048	183.954	-90.1495		1.98083	185.581	98.1777	87.4031		1.98083	153.987	128.711	25.2763		1.98062	192.158	122.124	70.0336
1.98333	189.073	175.771	13.3017		1.98208	166.835	145.956	20.8787		1.98208	130.078	128.901	1.17704		1.98187	118.32	148.188	-29.868		1.9827	94.8751	183.749	-88.8743		1.9825	186.933	101.882	85.0506		1.9825	158.001	132.924	25.0762		1.98228	191.579	124.512	67.0664
1.985	190.04	178.933	11.1064		1.98375	169.107	149.446	19.6615		1.98375	131.965	133.237	-1.27216		1.98353	122.35	151.925	-29.5752		1.98437	95.8804	183.289	-87.4085		1.98417	187.996	105.73	82.2658		1.98417	161.857	137.117	24.7404		1.98395	190.849	126.683	64.1657
1.98667	190.824	181.856	8.96734		1.98542	171.211	152.702	18.509		1.98542	133.626	137.572	-3.94653		1.9852	126.218	155.449	-29.2314		1.98603	96.7848	182.54	-85.7553		1.98583	188.814	109.743	79.0709		1.98583	165.55	141.298	24.2521		1.98562	190.051	128.657	61.394
1.98833	191.435	184.488	6.94652		1.98708	173.189	155.654	17.5355		1.98708	135.094	141.858	-6.76421		1.98687	129.956	158.765	-28.8091		1.9877	97.5813	181.646	-84.0649		1.9875	189.432	113.842	75.5893		1.9875	169.013	145.484	23.529		1.98728	189.155	130.453	58.7016
1.99	191.906	186.796	5.11021		1.98875	174.941	158.35	16.5905		1.98875	136.395	146.083	-9.68826		1.98853	133.691	161.868	-28.177		1.98937	98.269	180.634	-82.3653		1.98917	189.9	118.051	71.8489		1.98917	172.286	149.619	22.6673		1.98895	188.01	132.073	55.9372
1.99167	192.185	188.775	3.41		1.99042	176.435	160.822	15.613		1.99042	137.53	150.266	-12.736		1.9902	137.405	164.759	-27.3542		1.99103	98.8688	179.471	-80.6019		1.99083	190.241	122.334	67.9069		1.99083	175.377	153.577	21.8002		1.99062	186.604	133.53	53.0736
1.99333	192.28	190.486	1.79396		1.99208	177.714	163.047	14.6665		1.99208	138.555	154.465	-15.9093		1.99187	141.03	167.415	-26.3858		1.9927	99.2921	178.118	-78.8261		1.9925	190.439	126.695	63.7437		1.9925	178.276	157.284	20.9921		1.99228	185.092	134.829	50.2633
1.995	192.145	191.964	0.18148		1.99375	178.786	165.016	13.7703		1.99375	139.433	158.569	-19.1359		1.99353	144.466	169.845	-25.3789		1.99437	99.5018	176.65	-77.1484		1.99417	190.528	131.085	59.4422		1.99417	180.963	160.732	20.2304		1.99395	183.536	135.997	47.5391
1.99667	191.78	193.196	-1.41651		1.99542	179.559	166.775	12.7845		1.99542	140.174	162.461	-22.2868		1.9952	147.781	172.132	-24.3511		1.99603	99.5768	175.133	-75.5563		1.99583	190.48	135.401	55.0795		1.99583	183.416	163.947	19.4698		1.99562	181.93	136.994	44.9363
1.99833	191.183	194.15	-2.96686		1.99708	179.985	168.387	11.5978		1.99708	140.753	166.111	-25.3579		1.99687	150.955	174.259	-23.3038		1.9977	99.6167	173.552	-73.935		1.9975	190.291	139.676	50.6149		1.9975	185.63	166.986	18.644		1.99728	180.251	137.796	42.4554
2	190.418	194.877	-4.45957		1.99875	180.179	169.801	10.3787		1.99875	141.135	169.502	-28.3673		1.99853	153.948	176.168	-22.2193		1.99937	99.6144	171.92	-72.3055		1.99917	189.907	143.92	45.9862		1.99917	187.545	169.863	17.6819		1.99895	178.535	138.391	40.1436
2.00167	189.589	195.375	-5.78552		2.00042	180.22	171	9.21943		2.00042	141.373	172.636	-31.2637		2.0002	156.684	177.82	-21.1361		2.00103	99.5235	170.219	-70.6956		2.00083	189.296	148.109	41.1872		2.00083	189.139	172.569	16.5707		2.00062	176.858	138.817	38.0416
2.00333	188.656	195.634	-6.97779		2.00208	180.135	171.902	8.23206		2.00208	141.463	175.486	-34.023		2.00187	159.189	179.226	-20.0376		2.0027	99.3613	168.441	-69.08		2.0025	188.439	152.224	36.2145		2.0025	190.381	175.125	15.2561		2.00228	175.138	139.135	36.003
2.005	187.533	195.626	-8.09218		2.00375	179.855	172.582	7.27303		2.00375	141.45	178.053	-36.603		2.00353	161.587	180.386	-18.7983		2.00437	99.1502	166.614	-67.4638		2.00417	187.423	156.271	31.1512		2.00417	191.289	177.52	13.7685		2.00395	173.281	139.338	33.9429
2.00667	186.131	195.364	-9.23327		2.00542	179.406	173.066	6.34021		2.00542	141.268	180.385	-39.1168		2.0052	163.837	181.241	-17.4036		2.00603	98.8479	164.755	-65.907		2.00583	186.257	160.158	26.099		2.00583	191.928	179.679	12.249		2.00562	171.229	139.435	31.7936
2.00833	184.517	194.937	-10.4196		2.00708	178.827	173.339	5.48866		2.00708	140.918	182.45	-41.532		2.00687	165.863	181.879	-16.0161		2.0077	98.3924	162.867	-64.4743		2.0075	184.925	163.749	21.176		2.0075	192.417	181.512	10.9042		2.00728	169.078	139.398	29.6801
2.01	182.798	194.391	-11.5928		2.00875	178.135	173.309	4.82596		2.00875	140.419	184.304	-43.8853		2.00853	167.585	182.345	-14.7599		2.00937	97.8026	160.868	-63.0654		2.00917	183.455	167.011	16.4439		2.00917	192.797	182.986	9.81072		2.00895	166.974	139.193	27.7804
2.01167	181.032	193.745	-12.7129		2.01042	177.358	173.007	4.35112		2.01042	139.788	185.922	-46.1333		2.0102	169.043	182.655	-13.6115		2.01103	97.1468	158.768	-61.621		2.01083	181.914	170.089	11.825		2.01083	193.074	184.16	8.91388		2.01062	164.937	138.777	26.1604
2.01333	179.215	192.929	-13.7135		2.01208	176.392	172.645	3.74699		2.01208	139.028	187.235	-48.207		2.01187	170.255	182.781	-12.5263		2.0127	96.489	156.634	-60.1446		2.0125	180.336	173.015	7.32116		2.0125	193.215	185.021	8.19343		2.01228	162.916	138.219	24.6968
2.015	177.395	191.961	-14.5667		2.01375	175.275	172.21	3.06419		2.01375	138.11	188.267	-50.1573		2.01353	171.179	182.796	-11.6167		2.01437	95.8221	154.47	-58.648		2.01417	178.592	175.699	2.89343		2.01417	193.215	185.565	7.64999		2.01395	160.836	137.57	23.2655
2.01667	175.643	190.888	-15.2452		2.01542	173.969	171.634	2.33532		2.01542	137.126	189.037	-51.9106		2.0152	171.829	182.707	-10.8784		2.01603	95.0678	152.311	-57.2429		2.01583	176.769	178.102	-1.33317		2.01583	193.032	185.844	7.18854		2.01562	158.678	136.855	21.8239
2.01833	173.905	189.727	-15.8214		2.01708	172.595	170.9	1.69493		2.01708	136.09	189.659	-53.5681		2.01687	172.238	182.402	-10.164		2.0177	94.2294	150.137	-55.9074		2.0175	174.96	180.339	-5.37866		2.0175	192.564	185.931	6.63315		2.01728	156.441	136.086	20.3551
2.02	172.059	188.382	-16.323		2.01875	171.173	170.151	1.02187		2.01875	135.031	190.078	-55.0471		2.01853	172.373	181.804	-9.43154		2.01937	93.3644	147.976	-54.6121		2.01917	173.164	182.434	-9.26962		2.01917	191.86	185.87	5.99068		2.01895	154.129	135.329	18.8006
2.02167	170.082	186.86	-16.778		2.02042	169.668	169.407	0.26067		2.02042	133.853	190.328	-56.4757		2.0202	172.27	180.967	-8.69643		2.02103	92.4881	145.814	-53.3262		2.02083	171.2	184.199	-12.9992		2.02083	190.966	185.672	5.29411		2.02062	151.779	134.614	17.1644
2.02333	167.998	185.269	-17.2706		2.02208	168.108	168.51	-0.40165		2.02208	132.561	190.452	-57.8911		2.02187	171.996	179.998	-8.00219		2.0227	91.548	143.658	-52.1104		2.0225	169.108	185.492	-16.3843		2.0225	189.981	185.357	4.62367		2.02228	149.439	133.811	15.6282
2.025	165.858	183.669	-17.8108		2.02375	166.476	167.427	-0.95085		2.02375	131.179	190.442	-59.2631		2.02353	171.589	178.914	-7.3245		2.02437	90.5045	141.557	-51.0529		2.02417	167.065	186.391	-19.3259		2.02417	188.871	184.972	3.899		2.02395	147.176	132.853	14.3234
2.02667	163.678	182.033	-18.355		2.02542	164.836	166.222	-1.386		2.02542	129.765	190.208	-60.4425		2.0252	171.042	177.699	-6.65666		2.02603	89.4873	139.486	-49.9985		2.02583	165.068	187.107	-22.0396		2.02583	187.613	184.428	3.18426		2.02562	144.974	131.727	13.2476
2.02833	161.477	180.252	-18.7746		2.02708	163.099	164.947	-1.84744		2.02708	128.355	189.674	-61.3197		2.02687	170.36	176.415	-6.05538		2.0277	88.5355	137.422	-48.8861		2.0275	162.992	187.628	-24.6361		2.0275	186.259	183.705	2.55428		2.02728	142.795	130.48	12.3156
2.03	159.255	178.411	-19.156		2.02875	161.204	163.572	-2.36818		2.02875	126.89	188.928	-62.0379		2.02853	169.65	175.101	-5.45064		2.02937	87.5961	135.36	-47.7643		2.02917	160.816	187.943	-27.1272		2.02917	184.777	182.834	1.94287		2.02895	140.568	129.122	11.4468
2.03167	156.966	176.566	-19.6001		2.03042	159.173	162.064	-2.89117		2.03042	125.393	188.047	-62.654		2.0302	168.914	173.764	-4.8498		2.03103	86.5897	133.29	-46.7006		2.03083	158.673	188.086	-29.4126		2.03083	183.158	181.912	1.24545		2.03062	138.294	127.656	10.6387
2.03333	154.677	174.672	-19.9953		2.03208	157.109	160.502	-3.39276		2.03208	123.838	187.022	-63.1842		2.03187	168.077	172.409	-4.33172		2.0327	85.4996	131.205	-45.7051		2.0325	156.544	188.184	-31.6407		2.0325	181.46	180.889	0.57092		2.03228	136.027	126.153	9.87445
2.035	152.444	172.658	-20.2144		2.03375	155.096	158.926	-3.82988		2.03375	122.333	185.774	-63.4415		2.03353	167.065	171.006	-3.9413		2.03437	84.4376	129.107	-44.6695		2.03417	154.361	188.233	-33.8721		2.03417	179.78	179.667	0.11255		2.03395	133.812	124.638	9.17427
2.03667	150.284	170.527	-20.2429		2.03542	153.116	157.32	-4.2043		2.03542	120.829	184.426	-63.5975		2.0352	165.893	169.491	-3.59862		2.03603	83.3968	127.046	-43.6496		2.03583	152.102	188.136	-36.0338		2.03583	178.118	178.302	-0.18405		2.03562	131.66	123.1	8.55961
2.03833	148.19	168.406	-20.2158		2.03708	151.131	155.627	-4.49642		2.03708	119.304	183.102	-63.7978		2.03687	164.635	167.788	-3.15276		2.0377	82.3544	125.036	-42.682		2.0375	149.837	187.822	-37.9858		2.0375	176.344	176.847	-0.50263		2.03728	129.474	121.577	7.89635
2.04	146.146	166.282	-20.1358		2.03875	149.198	153.814	-4.61691		2.03875	117.766	181.792	-64.0261		2.03853	163.316	165.949	-2.63247		2.03937	81.2674	123.004	-41.7363		2.03917	147.589	187.307	-39.7181		2.03917	174.449	175.325	-0.87621		2.03895	127.241	120.135	7.10624
2.04167	144.112	164.087	-19.9759		2.04042	147.372	151.921	-4.54862		2.04042	116.186	180.294	-64.1076		2.0402	161.917	164.034	-2.11728		2.04103	80.1727	120.916	-40.7433		2.04083	145.341	186.628	-41.2876		2.04083	172.516	173.621	-1.10541		2.04062	124.977	118.771	6.20648
2.04333	142.015	161.834	-19.8189		2.04208	145.564	149.896	-4.33233		2.04208	114.566	178.558	-63.9918		2.04187	160.466	162.061	-1.59489		2.0427	79.1112	118.778	-39.667		2.0425	143.104	185.748	-42.6446		2.0425	170.511	171.818	-1.3072		2.04228	122.732	117.389	5.34277
2.045	139.797	159.581	-19.7842		2.04375	143.634	147.773	-4.13918		2.04375	112.858	176.744	-63.8859		2.04353	158.983	160.042	-1.05851		2.04437	78.0865	116.564	-38.4774		2.04417	140.864	184.688	-43.8244		2.04417	168.418	169.981	-1.56324		2.04395	120.478	115.928	4.54988
2.04667	137.452	157.335	-19.8826		2.04542	141.483	145.611	-4.12813		2.04542	111.132	174.912	-63.7803		2.0452	157.491	157.968	-0.47696		2.04603	77.0761	114.311	-37.2352		2.04583	138.629	183.496	-44.8673		2.04583	166.259	168.135	-1.87604		2.04562	118.212	114.475	3.7374
2.04833	135.038	155.025	-19.9874		2.04708	139.301	143.519	-4.218		2.04708	109.454	173.061	-63.6068		2.04687	155.954	155.853	0.10195		2.0477	76.0507	112.053	-36.0026		2.0475	136.358	182.299	-45.9412		2.0475	164.141	166.226	-2.08443		2.04728	115.98	113.051	2.92972
2.05	132.641	152.656	-20.015		2.04875	137.193	141.541	-4.34826		2.04875	107.817	171.146	-63.3291		2.04853	154.364	153.712	0.65235		2.04937	75.0197	109.899	-34.8796		2.04917	134.056	181.088	-47.032		2.04917	162.103	164.239	-2.13658		2.04895	113.813	111.539	2.27348
2.05167	130.336	150.31	-19.9741		2.05042	135.125	139.588	-4.46358		2.05042	106.215	169.273	-63.0581		2.0502	152.695	151.581	1.11323		2.05103	73.9163	107.884	-33.9677		2.05083	131.72	179.805	-48.0843		2.05083	160.057	162.24	-2.18312		2.05062	111.666	109.873	1.79261
2.05333	128.109	148.042	-19.9336		2.05208	133.032	137.613	-4.58045		2.05208	104.636	167.436	-62.8001		2.05187	150.888	149.448	1.43927		2.0527	72.7508	105.929	-33.1778		2.0525	129.395	178.413	-49.0179		2.0525	157.963	160.218	-2.25548		2.05228	109.442	108.113	1.32933
2.055	125.904	145.785	-19.8812		2.05375	130.963	135.562	-4.59915		2.05375	103.046	165.561	-62.5148		2.05353	149.013	147.293	1.72044		2.05437	71.4815	103.963	-32.4814		2.05417	127.115	176.913	-49.7977		2.05417	155.786	158.216	-2.42966		2.05395	107.164	106.382	0.78206
2.05667	123.709	143.45	-19.7416		2.05542	129.075	133.449	-4.37458		2.05542	101.426	163.597	-62.1708		2.0552	147.102	145.207	1.89564		2.05603	70.1749	101.934	-31.7589		2.05583	124.863	175.278	-50.4157		2.05583	153.601	156.228	-2.62708		2.05562	104.904	104.667	0.23724
2.05833	121.531	141.075	-19.5435		2.05708	127.19	131.272	-4.08165		2.05708	99.745	161.538	-61.7931		2.05687	145.149	143.179	1.97058		2.0577	68.8853	99.9063	-31.021		2.0575	122.667	173.49	-50.8235		2.0575	151.416	154.277	-2.8611		2.05728	102.746	102.894	-0.14767
2.06	119.364	138.728	-19.3641		2.05875	125.152	129.061	-3.90854		2.05875	98.0591	159.396	-61.3366		2.05853	143.075	141.189	1.88626		2.05937	67.658	97.8764	-30.2184		2.05917	120.524	171.584	-51.0596		2.05917	149.209	152.317	-3.10794		2.05895	100.67	101.102	-0.43242
2.06167	117.171	136.409	-19.2382		2.06042	122.922	126.907	-3.9852		2.06042	96.4434	157.16	-60.717		2.0602	140.947	139.195	1.75239		2.06103	66.4866	95.8542	-29.3676		2.06083	118.463	169.644	-51.1805		2.06083	146.947	150.328	-3.38081		2.06062	98.6782	99.3783	-0.70011
2.06333	114.97	134.077	-19.1076		2.06208	120.647	124.832	-4.18449		2.06208	94.9236	154.89	-59.9661		2.06187	138.926	137.223	1.70322		2.0627	65.3794	93.8467	-28.4673		2.0625	116.412	167.692	-51.2797		2.0625	144.63	148.294	-3.66414		2.06228	96.8081	97.7301	-0.92197
2.065	112.778	131.761	-18.9829		2.06375	118.404	122.813	-4.40823		2.06375	93.4981	152.684	-59.1857		2.06353	137.018	135.267	1.75098		2.06437	64.3542	91.9405	-27.5862		2.06417	114.352	165.707	-51.3552		2.06417	142.334	146.183	-3.84914		2.06395	95.0046	96.1679	-1.16325
2.06667	110.628	129.546	-18.9179		2.06542	116.144	120.817	-4.67278		2.06542	92.1204	150.568	-58.4472		2.0652	135.108	133.245	1.86251		2.06603	63.4077	90.1017	-26.694		2.06583	112.287	163.702	-51.4147		2.06583	140.029	144.042	-4.01285		2.06562	93.2065	94.6576	-1.45108
2.06833	108.501	127.434	-18.9326		2.06708	113.898	118.831	-4.93313		2.06708	90.7436	148.466	-57.7221		2.06687	133.16	131.223	1.93664		2.0677	62.4393	88.215	-25.7757		2.0675	110.225	161.676	-51.4505		2.0675	137.739	141.903	-4.16346		2.06728	91.3399	93.195	-1.85513
2.07	106.434	125.345	-18.9111		2.06875	111.723	116.852	-5.12963		2.06875	89.304	146.361	-57.0575		2.06853	131.252	129.192	2.05987		2.06937	61.3808	86.2576	-24.8768		2.06917	108.14	159.653	-51.5127		2.06917	135.459	139.786	-4.32671		2.06895	89.4221	91.7339	-2.31183
2.07167	104.39	123.233	-18.8429		2.07042	109.668	114.834	-5.16623		2.07042	87.7688	144.242	-56.4733		2.0702	129.393	127.099	2.29354		2.07103	60.3128	84.2744	-23.9615		2.07083	105.987	157.624	-51.6376		2.07083	133.28	137.648	-4.36783		2.07062	87.4544	90.265	-2.81065
2.07333	102.342	121.06	-18.7184		2.07208	107.711	112.848	-5.13653		2.07208	86.1179	142.085	-55.9675		2.07187	127.487	124.936	2.55141		2.0727	59.2439	82.3667	-23.1228		2.0725	103.816	155.573	-51.7575		2.0725	131.199	135.516	-4.31729		2.07228	85.4489	88.8188	-3.36992
2.075	100.309	118.815	-18.5052		2.07375	105.817	110.904	-5.08611		2.07375	84.3684	139.838	-55.4696		2.07353	125.453	122.751	2.70127		2.07437	58.1971	80.4874	-22.2902		2.07417	101.643	153.483	-51.8402		2.07417	129.053	133.428	-4.37431		2.07395	83.4874	87.3144	-3.82703
2.07667	98.2817	116.527	-18.2455		2.07542	103.949	108.939	-4.99008		2.07542	82.5748	137.511	-54.9363		2.0752	123.351	120.624	2.72718		2.07603	57.1026	78.6406	-21.5379		2.07583	99.4948	151.356	-51.861		2.07583	126.78	131.326	-4.54574		2.07562	81.5888	85.738	-4.14924
2.07833	96.2933	114.229	-17.9354		2.07708	102.11	106.897	-4.78742		2.07708	80.79	135.191	-54.4007		2.07687	121.223	118.531	2.69244		2.0777	56.0451	76.8778	-20.8327		2.0775	97.4028	149.229	-51.8257		2.0775	124.416	129.133	-4.71716		2.07728	79.7565	84.1342	-4.3777
2.08	94.2772	111.973	-17.6956		2.07875	100.26	104.799	-4.53892		2.07875	79.1111	132.887	-53.7756		2.07853	119.082	116.41	2.67164		2.07937	55.0805	75.1804	-20.0999		2.07917	95.4212	147.077	-51.6556		2.07917	122.051	126.854	-4.80305		2.07895	77.9523	82.5437	-4.59139
2.08167	92.2625	109.752	-17.4892		2.08042	98.3859	102.764	-4.37816		2.08042	77.5514	130.605	-53.0537		2.0802	116.943	114.291	2.65187		2.08103	54.1659	73.5067	-19.3408		2.08083	93.5513	144.867	-51.3159		2.08083	119.69	124.553	-4.8629		2.08062	76.1506	80.9349	-4.78426
2.08333	90.26	107.606	-17.3459		2.08208	96.4624	100.781	-4.31893		2.08208	76.1281	128.388	-52.26		2.08187	114.852	112.182	2.66997		2.0827	53.2418	71.8163	-18.5745		2.0825	91.6962	142.638	-50.942		2.0825	117.309	122.26	-4.95037		2.08228	74.3184	79.2892	-4.97077
2.085	88.2599	105.544	-17.2837		2.08375	94.4818	98.8852	-4.40343		2.08375	74.7832	126.226	-51.4425		2.08353	112.829	110.11	2.71913		2.08437	52.2532	70.1694	-17.9162		2.08417	89.7875	140.46	-50.6729		2.08417	115.001	120.025	-5.02374		2.08395	72.4181	77.69	-5.27197
2.08667	86.2463	103.486	-17.2397		2.08542	92.4528	97.126	-4.67324		2.08542	73.4427	124.123	-50.6804		2.0852	110.88	107.998	2.88289		2.08603	51.2564	68.5389	-17.2825		2.08583	87.8465	138.343	-50.4963		2.08583	112.801	117.902	-5.10154		2.08562	70.4998	76.157	-5.65716
2.08833	84.1977	101.41	-17.2118		2.08708	90.3748	95.5088	-5.13401		2.08708	72.0767	121.99	-49.913		2.08687	108.937	105.798	3.13921		2.0877	50.2984	66.8867	-16.5883		2.0875	85.8882	136.236	-50.3476		2.0875	110.658	115.886	-5.2284		2.08728	68.626	74.6832	-6.05728
2.09	82.1514	99.3169	-17.1656		2.08875	88.3671	93.9247	-5.55758		2.08875	70.6521	119.8	-49.1482		2.08853	107.011	103.612	3.39901		2.08937	49.3705	65.2686	-15.8981		2.08917	83.9154	134.056	-50.1409		2.08917	108.534	113.858	-5.32365		2.08895	66.8629	73.2705	-6.40756
2.09167	80.1381	97.2837	-17.1456		2.09042	86.4574	92.2223	-5.7649		2.09042	69.1711	117.623	-48.4517		2.0902	105.097	101.526	3.57051		2.09103	48.4415	63.7124	-15.2709		2.09083	81.9856	131.821	-49.8349		2.09083	106.442	111.794	-5.35296		2.09062	65.2009	71.944	-6.74304
2.09333	78.166	95.2471	-17.0811		2.09208	84.5835	90.4023	-5.81879		2.09208	67.6606	115.485	-47.8243		2.09187	103.162	99.5574	3.60503		2.0927	47.5208	62.2152	-14.6944		2.0925	80.1363	129.597	-49.4605		2.0925	104.447	109.743	-5.29598		2.09228	63.6345	70.6811	-7.04659
2.095	76.2947	93.1818	-16.8871		2.09375	82.7316	88.5491	-5.81748		2.09375	66.1903	113.424	-47.2332		2.09353	101.205	97.6166	3.58868		2.09437	46.6729	60.7225	-14.0495		2.09417	78.4203	127.386	-48.9656		2.09417	102.504	107.694	-5.19045		2.09395	62.1519	69.3742	-7.22221
2.09667	74.5495	91.1345	-16.585		2.09542	80.948	86.7141	-5.76602		2.09542	64.7668	111.301	-46.5337		2.0952	99.246	95.7115	3.53447		2.09603	45.8901	59.2647	-13.3746		2.09583	76.7492	125.174	-48.4243		2.09583	100.55	105.582	-5.03196		2.09562	60.7458	68.009	-7.26317
2.09833	72.9415	89.178	-16.2365		2.09708	79.29	84.9138	-5.62378		2.09708	63.3667	109.122	-45.7552		2.09687	97.4104	93.8829	3.52748		2.0977	45.0688	57.8565	-12.7877		2.0975	75.1137	122.942	-47.8282		2.0975	98.5783	103.411	-4.83263		2.09728	59.3712	66.6067	-7.23554
2.1	71.4192	87.2782	-15.8591		2.09875	77.6438	83.1515	-5.50775		2.09875	61.9541	106.965	-45.0111		2.09853	95.6714	92.1241	3.54728		2.09937	44.1932	56.4058	-12.2126		2.09917	73.4677	120.768	-47.3006		2.09917	96.6133	101.294	-4.68122		2.09895	57.9647	65.204	-7.23926
2.10167	69.926	85.3417	-15.4158		2.10042	75.9321	81.4571	-5.52499		2.10042	60.5741	104.875	-44.3006		2.1002	93.927	90.3758	3.55119		2.10103	43.3232	54.9617	-11.6385		2.10083	71.822	118.652	-46.8295		2.10083	94.6121	99.302	-4.68982		2.10062	56.558	63.8103	-7.25228
2.10333	68.4342	83.4215	-14.9873		2.10208	74.2007	79.8312	-5.63058		2.10208	59.227	102.789	-43.5622		2.10187	92.1031	88.5674	3.53567		2.1027	42.5059	53.5967	-11.0907		2.1025	70.1948	116.519	-46.3242		2.1025	92.5506	97.3551	-4.80457		2.10228	55.2035	62.4221	-7.21861
2.105	66.903	81.5845	-14.6815		2.10375	72.5263	78.1918	-5.66551		2.10375	57.883	100.593	-42.7099		2.10353	90.2621	86.6869	3.57527		2.10437	41.6365	52.3306	-10.6941		2.10417	68.5594	114.338	-45.7784		2.10417	90.4903	95.381	-4.89071		2.10395	53.9272	61.0688	-7.14158
2.10667	65.3132	79.8773	-14.5641		2.10542	70.9496	76.4944	-5.54483		2.10542	56.5385	98.3743	-41.8357		2.1052	88.4489	84.7939	3.655		2.10603	40.6639	51.1309	-10.467		2.10583	66.9403	112.134	-45.1941		2.10583	88.5202	93.4368	-4.91652		2.10562	52.653	59.7487	-7.09567
2.10833	63.6675	78.1738	-14.5063		2.10708	69.3907	74.7382	-5.34745		2.10708	55.2319	96.2067	-40.9749		2.10687	86.6229	82.9037	3.7192		2.1077	39.6595	49.9426	-10.2831		2.1075	65.3184	109.915	-44.5967		2.1075	86.6113	91.5976	-4.98636		2.10728	51.3447	58.4279	-7.08318
2.11	62.0127	76.4245	-14.4118		2.10875	67.7827	72.98	-5.19729		2.10875	53.9828	94.1175	-40.1346		2.10853	84.7041	81.0284	3.67563		2.10937	38.6914	48.8185	-10.127		2.10917	63.7467	107.682	-43.9357		2.10917	84.6739	89.853	-5.17911		2.10895	50.0648	57.0767	-7.01194
2.11167	60.4154	74.6343	-14.2189		2.11042	66.1614	71.2558	-5.09439		2.11042	52.785	92.0355	-39.2504		2.1102	82.7423	79.1745	3.56786		2.11103	37.7619	47.6791	-9.91721		2.11083	62.1781	105.474	-43.296		2.11083	82.7672	88.1109	-5.34371		2.11062	48.8055	55.6823	-6.87686
2.11333	58.8984	72.8604	-13.962		2.11208	64.5854	69.579	-4.99356		2.11208	51.6175	89.9904	-38.373		2.11187	80.8393	77.3876	3.4517		2.1127	36.8593	46.4807	-9.62146		2.1125	60.6042	103.298	-42.6934		2.1125	80.9463	86.3464	-5.40012		2.11228	47.543	54.3085	-6.76555
2.115	57.4588	71.1223	-13.6635		2.11375	63.0261	67.9478	-4.92173		2.11375	50.4879	88.0245	-37.5366		2.11353	78.9959	75.6921	3.30383		2.11437	36.0521	45.2405	-9.18842		2.11417	59.0979	101.15	-42.0522		2.11417	79.1826	84.578	-5.39539		2.11395	46.2474	52.9883	-6.74085
2.11667	56.0831	69.3811	-13.298		2.11542	61.4233	66.373	-4.94968		2.11542	49.4047	86.15	-36.7453		2.1152	77.1772	74.0512	3.126		2.11603	35.3493	43.9972	-8.6479		2.11583	57.6708	99.0458	-41.375		2.11583	77.3936	82.7649	-5.37135		2.11562	44.9559	51.7514	-6.79556
2.11833	54.7253	67.6647	-12.9394		2.11708	59.8251	64.8332	-5.00806		2.11708	48.3558	84.3574	-36.0016		2.11687	75.3834	72.4507	2.93266		2.1177	34.6864	42.772	-8.08568		2.1175	56.2897	97.0057	-40.716		2.1175	75.5906	80.8915	-5.30089		2.11728	43.7444	50.5811	-6.83671
2.12	53.3639	66.01	-12.6462		2.11875	58.3494	63.3075	-4.95807		2.11875	47.3073	82.6322	-35.3249		2.11853	73.6843	70.8765	2.80782		2.11937	34.0301	41.5817	-7.5517		2.11917	54.9101	95.036	-40.1259		2.11917	73.8595	79.0142	-5.15464		2.11895	42.6	49.49	-6.89007
2.12167	52.0153	64.4443	-12.429		2.12042	56.9679	61.7936	-4.82562		2.12042	46.2123	80.96	-34.7477		2.1202	72.078	69.3294	2.74861		2.12103	33.4045	40.4559	-7.05139		2.12083	53.5418	93.1128	-39.571		2.12083	72.1581	77.2229	-5.0648		2.12062	41.5643	48.47	-6.90567
2.12333	50.7073	62.9211	-12.2139		2.12208	55.6407	60.2931	-4.65241		2.12208	45.0723	79.2711	-34.1987		2.12187	70.5264	67.7607	2.76569		2.1227	32.804	39.3965	-6.59249		2.1225	52.1983	91.2283	-39.0301		2.1225	70.4505	75.5357	-5.08518		2.12228	40.5651	47.4757	-6.91056
2.125	49.4189	61.4261	-12.0073		2.12375	54.3217	58.847	-4.52524		2.12375	43.9117	77.5614	-33.6497		2.12353	68.9798	66.1672	2.81267		2.12437	32.1879	38.3458	-6.15787		2.12417	50.8301	89.3738	-38.5438		2.12417	68.7638	73.9091	-5.14532		2.12395	39.5653	46.4976	-6.93229
2.12667	48.139	59.9349	-11.7959		2.12542	53.0072	57.4452	-4.43799		2.12542	42.7628	75.8354	-33.0725		2.1252	67.4192	64.5815	2.8377		2.12603	31.5525	37.2802	-5.72772		2.12583	49.4561	87.4956	-38.0395		2.12583	67.1527	72.2889	-5.13624		2.12562	38.5785	45.4992	-6.92061
2.12833	46.8967	58.4175	-11.5208		2.12708	51.6767	56.0805	-4.40373		2.12708	41.6357	74.0863	-32.4506		2.12687	65.8239	63.0404	2.78359		2.1277	30.9057	36.2761	-5.37041		2.1275	48.1119	85.6154	-37.5035		2.1275	65.5804	70.6696	-5.08919		2.12728	37.6025	44.4801	-6.87758
2.13	45.7003	56.885	-11.1847		2.12875	50.3398	54.7602	-4.42041		2.12875	40.5813	72.2895	-31.7082		2.12853	64.2182	61.5237	2.69455		2.12937	30.2365	35.3742	-5.13765		2.12917	46.8331	83.7638	-36.9307		2.12917	63.9824	69.0398	-5.05736		2.12895	36.6175	43.4327	-6.8152
2.13167	44.4953	55.4081	-10.9128		2.13042	49.0413	53.5155	-4.47426		2.13042	39.6144	70.4982	-30.8838		2.1302	62.6434	60.0096	2.63382		2.13103	29.5287	34.5293	-5.00055		2.13083	45.6302	81.9513	-36.321		2.13083	62.398	67.3492	-4.95128		2.13062	35.5598	42.374	-6.81416
2.13333	43.2653	54.0241	-10.7589		2.13208	47.7908	52.3188	-4.52795		2.13208	38.7323	68.7717	-30.0393		2.13187	61.084	58.525	2.55898		2.1327	28.8098	33.6577	-4.8479		2.1325	44.4649	80.189	-35.7242		2.1325	60.8389	65.6189	-4.77997		2.13228	34.5029	41.33	-6.82706
2.135	42.0697	52.6717	-10.6021		2.13375	46.5943	51.0847	-4.49038		2.13375	37.901	67.1338	-29.2329		2.13353	59.5494	57.0654	2.48402		2.13437	28.1151	32.7987	-4.68358		2.13417	43.2798	78.457	-35.1771		2.13417	59.3077	63.898	-4.59029		2.13395	33.5117	40.2957	-6.78395
2.13667	40.9393	51.3017	-10.3623		2.13542	45.4706	49.7867	-4.31614		2.13542	37.0854	65.5446	-28.4592		2.1352	58.0683	55.6231	2.44522		2.13603	27.4491	31.996	-4.54686		2.13583	42.0685	76.7625	-34.694		2.13583	57.7686	62.2572	-4.4886		2.13562	32.6082	39.2933	-6.6851
2.13833	39.8888	49.9526	-10.0638		2.13708	44.4175	48.5138	-4.09625		2.13708	36.2735	63.9996	-27.7261		2.13687	56.662	54.2123	2.44971		2.1377	26.8186	31.2163	-4.3977		2.1375	40.8943	75.0684	-34.1741		2.1375	56.2791	60.7053	-4.42621		2.13728	31.7737	38.319	-6.54531
2.14	38.8875	48.6467	-9.75922		2.13875	43.3901	47.3196	-3.92951		2.13875	35.4423	62.4748	-27.0325		2.13853	55.3075	52.856	2.45149		2.13937	26.2171	30.397	-4.17986		2.13917	39.7877	73.376	-33.5883		2.13917	54.9113	59.2195	-4.30816		2.13895	31.0135	37.3885	-6.37496
2.14167	37.9232	47.3699	-9.44674		2.14042	42.3586	46.1353	-3.77672		2.14042	34.6037	60.9356	-26.3319		2.1402	53.939	51.5036	2.43544		2.14103	25.6982	29.589	-3.89077		2.14083	38.7469	71.6827	-32.9359		2.14083	53.6586	57.8209	-4.16236		2.14062	30.3441	36.4851	-6.14107
2.14333	37.0117	46.0823	-9.07056		2.14208	41.3359	44.9079	-3.57193		2.14208	33.7443	59.4057	-25.6615		2.14187	52.6103	50.1532	2.45707		2.1427	25.2576	28.8615	-3.6039		2.1425	37.7862	70.0099	-32.2237		2.1425	52.4855	56.4463	-3.96082		2.14228	29.7309	35.5945	-5.86363
2.145	36.1299	44.7824	-8.65246		2.14375	40.3194	43.6907	-3.37139		2.14375	32.8773	57.9231	-25.0458		2.14353	51.366	48.8475	2.51856		2.14437	24.8364	28.1928	-3.35643		2.14417	36.9329	68.387	-31.4541		2.14417	51.3261	55.1091	-3.78291		2.14395	29.1402	34.7163	-5.57613
2.14667	35.2648	43.507	-8.24217		2.14542	39.2845	42.5335	-3.24899		2.14542	32.0148	56.5048	-24.49		2.1452	50.1808	47.6181	2.56271		2.14603	24.3735	27.5246	-3.15102		2.14583	36.1339	66.7755	-30.6416		2.14583	50.177	53.7745	-3.59754		2.14562	28.5091	33.8556	-5.34652
2.14833	34.3438	42.293	-7.94915		2.14708	38.269	41.416	-3.14696		2.14708	31.1815	55.0876	-23.9061		2.14687	49.0253	46.397	2.62829		2.1477	23.882	26.8151	-2.93314		2.1475	35.3381	65.1624	-29.8244		2.1475	49.0408	52.4348	-3.39401		2.14728	27.8291	33.0665	-5.23742
2.15	33.3527	41.178	-7.82527		2.14875	37.3084	40.296	-2.98757		2.14875	30.4001	53.7002	-23.3		2.14853	47.8704	45.179	2.6914		2.14937	23.4571	26.091	-2.6339		2.14917	34.5265	63.5441	-29.0176		2.14917	47.8677	51.0622	-3.19449		2.14895	27.1166	32.3207	-5.20405
2.15167	32.38	40.1147	-7.73479		2.15042	36.4208	39.2029	-2.78214		2.15042	29.6546	52.342	-22.6873		2.1502	46.7538	44.0337	2.72011		2.15103	23.0117	25.3723	-2.36063		2.15083	33.7202	61.9256	-28.2054		2.15083	46.6214	49.681	-3.05963		2.15062	26.399	31.6265	-5.2275
2.15333	31.4514	39.0716	-7.62022		2.15208	35.5251	38.1831	-2.65802		2.15208	28.9463	50.9802	-22.0339		2.15187	45.6087	42.9935	2.61517		2.1527	22.4907	24.6637	-2.17301		2.1525	32.9039	60.3281	-27.4242		2.1525	45.3101	48.3879	-3.07783		2.15228	25.6946	30.9516	-5.25693
2.155	30.5743	38.0712	-7.49682		2.15375	34.6515	37.1917	-2.54014		2.15375	28.241	49.5869	-21.3459		2.15353	44.4038	42.0284	2.37542		2.15437	21.92	23.9528	-2.03276		2.15417	32.0735	58.7214	-26.6479		2.15417	43.9861	47.146	-3.15997		2.15395	25.0099	30.256	-5.24615
2.15667	29.7117	37.1386	-7.42693		2.15542	33.8062	36.2553	-2.44901		2.15542	27.5308	48.204	-20.6731		2.1552	43.1584	41.0552	2.10317		2.15603	21.4081	23.2544	-1.84632		2.15583	31.305	57.1889	-25.8839		2.15583	42.7264	45.962	-3.23566		2.15562	24.3754	29.5626	-5.18712
2.15833	28.9095	36.2529	-7.34349		2.15708	32.9654	35.3791	-2.41376		2.15708	26.8212	46.8967	-20.0755		2.15687	41.9297	40.0774	1.85221		2.1577	20.9716	22.6294	-1.65787		2.1575	30.5597	55.7436	-25.1839		2.1575	41.5492	44.7832	-3.23408		2.15728	23.7839	28.8627	-5.0788
2.16	28.2227	35.3595	-7.1368		2.15875	32.1047	34.5744	-2.46971		2.15875	26.1338	45.6393	-19.5055		2.15853	40.7507	39.0982	1.65246		2.15937	20.4926	22.075	-1.58244		2.15917	29.7705	54.3526	-24.5821		2.15917	40.4218	43.6453	-3.22355		2.15895	23.1907	28.2081	-5.01747
2.16167	27.6002	34.458	-6.85783		2.16042	31.2469	33.8034	-2.55647		2.16042	25.4784	44.4362	-18.9577		2.1602	39.6253	38.1106	1.51476		2.16103	19.9693	21.5376	-1.56824		2.16083	28.8813	53.0109	-24.1296		2.16083	39.3137	42.5098	-3.19613		2.16062	22.5963	27.5434	-4.94711
2.16333	26.9562	33.5493	-6.59318		2.16208	30.4318	33.029	-2.5972		2.16208	24.8399	43.3121	-18.4722		2.16187	38.5844	37.1136	1.47083		2.1627	19.4706	20.9931	-1.52249		2.1625	27.9753	51.6603	-23.685		2.1625	38.229	41.3552	-3.12624		2.16228	22.0522	26.8559	-4.80365
2.165	26.2723	32.6369	-6.3646		2.16375	29.6308	32.2841	-2.65335		2.16375	24.2372	42.2367	-17.9996		2.16353	37.6406	36.1153	1.52523		2.16437	19.0424	20.4609	-1.41842		2.16417	27.1355	50.3524	-23.2169		2.16417	37.188	40.2101	-3.02218		2.16395	21.5692	26.1868	-4.61755
2.16667	25.5815	31.7452	-6.16369		2.16542	28.8829	31.5352	-2.65237		2.16542	23.6679	41.1738	-17.5059		2.1652	36.7638	35.1612	1.60266		2.16603	18.6513	19.9784	-1.32715		2.16583	26.3482	49.0736	-22.7254		2.16583	36.1899	39.1176	-2.92774		2.16562	21.0927	25.5379	-4.44526
2.16833	24.9173	30.8999	-5.98258		2.16708	28.1844	30.7687	-2.58424		2.16708	23.1295	40.1409	-17.0114		2.16687	35.8616	34.2588	1.60275		2.1677	18.2452	19.5294	-1.28416		2.1675	25.5966	47.8392	-22.2426		2.1675	35.2207	38.1259	-2.90519		2.16728	20.5954	24.9097	-4.31425
2.17	24.2703	30.0995	-5.82914		2.16875	27.53	29.987	-2.45691		2.16875	22.5821	39.1476	-16.5655		2.16853	34.9349	33.3967	1.5382		2.16937	17.8415	19.1212	-1.27973		2.16917	24.9052	46.6367	-21.7315		2.16917	34.3083	37.2159	-2.90754		2.16895	20.1262	24.2468	-4.12057
2.17167	23.6306	29.3375	-5.70683		2.17042	26.893	29.1755	-2.28243		2.17042	22.0398	38.1613	-16.1215		2.1702	34.0191	32.6079	1.41122		2.17103	17.4796	18.7398	-1.26018		2.17083	24.3025	45.4164	-21.1139		2.17083	33.4606	36.3603	-2.89973		2.17062	19.7224	23.5876	-3.86525
2.17333	23.0649	28.6462	-5.5813		2.17208	26.2738	28.374	-2.10022		2.17208	21.5539	37.1832	-15.6293		2.17187	33.1529	31.8706	1.28231		2.1727	17.163	18.3714	-1.20847		2.1725	23.7319	44.2222	-20.4902		2.1725	32.6744	35.5241	-2.8497		2.17228	19.3113	22.9538	-3.64254
2.175	22.5544	28.0167	-5.4623		2.17375	25.6837	27.5861	-1.90239		2.17375	21.0897	36.2387	-15.1491		2.17353	32.2853	31.1657	1.11961		2.17437	16.8595	18.0229	-1.16336		2.17417	23.1754	43.0813	-19.9059		2.17417	31.9429	34.6489	-2.70603		2.17395	18.8402	22.3567	-3.51648
2.17667	22.0826	27.4166	-5.334		2.17542	25.0802	26.8607	-1.7805		2.17542	20.6401	35.3285	-14.6884		2.1752	31.4037	30.4521	0.95154		2.17603	16.541	17.7315	-1.19048		2.17583	22.6379	41.9846	-19.3468		2.17583	31.2122	33.7331	-2.52083		2.17562	18.3848	21.795	-3.4102
2.17833	21.6135	26.7989	-5.18549		2.17708	24.4674	26.2177	-1.75028		2.17708	20.1721	34.4245	-14.2525		2.17687	30.5929	29.7499	0.84297		2.1777	16.2142	17.49	-1.27576		2.1775	22.1613	40.8791	-18.7178		2.1775	30.4723	32.8141	-2.34177		2.17728	17.9978	21.2594	-3.26158
2.18	21.118	26.1549	-5.03693		2.17875	23.8493	25.6134	-1.76416		2.17875	19.7367	33.5475	-13.8108		2.17853	29.872	29.0754	0.79662		2.17937	15.9174	17.2311	-1.31375		2.17917	21.7234	39.7426	-18.0192		2.17917	29.7335	31.9468	-2.21328		2.17895	17.6715	20.7431	-3.07163
2.18167	20.5976	25.4878	-4.8902		2.18042	23.1935	25.0541	-1.86063		2.18042	19.323	32.7262	-13.4032		2.1802	29.1961	28.3899	0.80626		2.18103	15.6418	16.9288	-1.28701		2.18083	21.2976	38.627	-17.3294		2.18083	28.998	31.1362	-2.13826		2.18062	17.3095	20.2697	-2.96023
2.18333	20.0277	24.8299	-4.80214		2.18208	22.514	24.4733	-1.95935		2.18208	18.8789	31.9106	-13.0317		2.18187	28.4824	27.7021	0.78031		2.1827	15.3463	16.6053	-1.25898		2.1825	20.9166	37.56	-16.6434		2.1825	28.2777	30.39	-2.11234		2.18228	16.9158	19.8504	-2.93459
2.185	19.4676	24.2085	-4.74088		2.18375	21.8439	23.8743	-2.03036		2.18375	18.4181	31.0797	-12.6616		2.18353	27.7505	27.02	0.73047		2.18437	15.0203	16.3119	-1.29163		2.18417	20.5369	36.5279	-15.9909		2.18417	27.5812	29.7258	-2.14461		2.18395	16.5589	19.4829	-2.92397
2.18667	18.9666	23.6159	-4.64935		2.18542	21.2357	23.2173	-1.98158		2.18542	17.9764	30.2491	-12.2727		2.1852	27.0343	26.3631	0.67127		2.18603	14.7216	16.0001	-1.27853		2.18583	20.1293	35.5502	-15.4209		2.18583	26.9486	29.1272	-2.17859		2.18562	16.2277	19.1487	-2.92101
2.18833	18.4889	23.0566	-4.56773		2.18708	20.741	22.5021	-1.76115		2.18708	17.5836	29.4115	-11.828		2.18687	26.3467	25.7238	0.62285		2.1877	14.4987	15.6376	-1.13893		2.1875	19.6604	34.6469	-14.9865		2.1875	26.3545	28.5123	-2.1578		2.18728	15.8991	18.8251	-2.92593
2.19	18.0074	22.5473	-4.53992		2.18875	20.3171	21.8062	-1.4891		2.18875	17.1918	28.5782	-11.3863		2.18853	25.6957	25.0865	0.6092		2.18937	14.3026	15.2706	-0.96803		2.18917	19.1527	33.8204	-14.6677		2.18917	25.7692	27.8637	-2.09454		2.18895	15.5475	18.5239	-2.97646
2.19167	17.5069	22.1017	-4.59482		2.19042	19.9567	21.164	-1.20726		2.19042	16.8054	27.7633	-10.9579		2.1902	25.1131	24.4775	0.63568		2.19103	14.1051	14.9528	-0.84765		2.19083	18.6466	33.0684	-14.4218		2.19083	25.1911	27.2471	-2.05596		2.19062	15.2569	18.1831	-2.92622
2.19333	17.0318	21.6287	-4.59696		2.19208	19.5802	20.6194	-1.03912		2.19208	16.474	27.0212	-10.5472		2.19187	24.5886	23.8567	0.7319		2.1927	13.8936	14.6518	-0.75815		2.1925	18.1438	32.3669	-14.2231		2.1925	24.6041	26.6868	-2.08271		2.19228	15.0523	17.8281	-2.77579
2.195	16.579	21.117	-4.53801		2.19375	19.2049	20.152	-0.9471		2.19375	16.236	26.3426	-10.1066		2.19353	24.0795	23.2246	0.85483		2.19437	13.7187	14.3065	-0.58781		2.19417	17.6542	31.6718	-14.0176		2.19417	24.0176	26.1508	-2.13324		2.19395	14.8983	17.4656	-2.5673
2.19667	16.1375	20.6226	-4.48502		2.19542	18.8129	19.7726	-0.95969		2.19542	16.0513	25.6689	-9.61759		2.1952	23.5404	22.6035	0.9369		2.19603	13.5565	13.9417	-0.38516		2.19583	17.2166	30.9465	-13.73		2.19583	23.4288	25.6103	-2.18149		2.19562	14.7518	17.0784	-2.32653
2.19833	15.7518	20.1897	-4.4378		2.19708	18.3556	19.4507	-1.09512		2.19708	15.824	25.0003	-9.17623		2.19687	22.9523	21.9957	0.95661		2.1977	13.4071	13.6229	-0.21571		2.1975	16.849	30.2105	-13.3615		2.1975	22.8534	25.1078	-2.25435		2.19728	14.5655	16.6838	-2.11839
2.2	15.4556	19.7652	-4.30954		2.19875	17.8512	19.1252	-1.27397		2.19875	15.5353	24.36	-8.82477		2.19853	22.3237	21.426	0.89765		2.19937	13.2693	13.3284	-0.0591		2.19917	16.5709	29.5035	-12.9326		2.19917	22.2866	24.6511	-2.36456		2.19895	14.3167	16.2621	-1.94537
2.20167	15.2373	19.3024	-4.06501		2.20042	17.3513	18.7892	-1.43791		2.20042	15.2022	23.7752	-8.57297		2.2002	21.6206	20.8764	0.74418		2.20103	13.1323	13.0462	0.08605		2.20083	16.3329	28.8082	-12.4753		2.20083	21.7311	24.1348	-2.40369		2.20062	13.97	15.868	-1.898
2.20333	15.0227	18.8679	-3.84523		2.20208	16.9651	18.4318	-1.46671		2.20208	14.8318	23.1895	-8.35767		2.20187	20.9031	20.4118	0.49129		2.2027	13.0128	12.8093	0.20345		2.2025	16.0809	28.1005	-12.0196		2.2025	21.2122	23.4992	-2.28695		2.20228	13.6151	15.4935	-1.87833
2.205	14.7592	18.5102	-3.75099		2.20375	16.6346	18.0476	-1.41297		2.20375	14.446	22.5991	-8.15315		2.20353	20.2144	20.0033	0.21109		2.20437	12.8615	12.6369	0.22458		2.20417	15.8166	27.426	-11.6094		2.20417	20.7086	22.8345	-2.12595		2.20395	13.329	15.1824	-1.85335
2.20667	14.4433	18.1764	-3.73317		2.20542	16.3228	17.5836	-1.26085		2.20542	14.0621	22.0578	-7.99569		2.2052	19.6395	19.619	0.02056		2.20603	12.6593	12.483	0.17627		2.20583	15.529	26.8126	-11.2836		2.20583	20.2011	22.2244	-2.02335		2.20562	13.1032	14.9349	-1.83173
2.20833	14.1073	17.8013	-3.69408		2.20708	16.0639	17.0705	-1.0066		2.20708	13.7481	21.5985	-7.8504		2.20687	19.1472	19.2383	-0.09109		2.2077	12.3745	12.293	0.08151		2.2075	15.24	26.2199	-10.98		2.2075	19.6668	21.6798	-2.01294		2.20728	12.9109	14.7108	-1.79994
2.21	13.7715	17.4385	-3.66693		2.20875	15.9016	16.5565	-0.65482		2.20875	13.5013	21.174	-7.6727		2.20853	18.7044	18.8603	-0.15593		2.20937	12.0398	12.125	-0.0852		2.20917	14.9277	25.6	-10.6723		2.20917	19.1426	21.1309	-1.98832		2.20895	12.7847	14.5104	-1.72571
2.21167	13.4445	17.1308	-3.68632		2.21042	15.7784	16.0983	-0.31997		2.21042	13.2778	20.7352	-7.45736		2.2102	18.3253	18.4833	-0.158		2.21103	11.6791	12.0217	-0.34267		2.21083	14.637	24.9564	-10.3193		2.21083	18.6729	20.6043	-1.93142		2.21062	12.7732	14.3537	-1.58047
2.21333	13.154	16.8486	-3.69463		2.21208	15.6119	15.7043	-0.09239		2.21208	13.0458	20.2798	-7.23404		2.21187	18.0048	18.0524	-0.04758		2.2127	11.3015	11.9967	-0.6952		2.2125	14.408	24.3369	-9.92888		2.2125	18.2789	20.1433	-1.86437		2.21228	12.7942	14.2512	-1.45704
2.215	12.9176	16.5259	-3.60828		2.21375	15.4184	15.3767	0.04173		2.21375	12.7583	19.8203	-7.062		2.21353	17.7167	17.6164	0.10028		2.21437	10.9698	11.9604	-0.99052		2.21417	14.2254	23.7034	-9.47797		2.21417	17.9404	19.7184	-1.77797		2.21395	12.7503	14.128	-1.37774
2.21667	12.714	16.1933	-3.47926		2.21542	15.2362	15.13	0.1062		2.21542	12.4508	19.3519	-6.90113		2.2152	17.414	17.2512	0.16289		2.21603	10.7181	11.882	-1.16396		2.21583	14.0621	23.01	-8.94792		2.21583	17.6047	19.2844	-1.67968		2.21562	12.6271	13.9633	-1.33627
2.21833	12.4846	15.8988	-3.41422		2.21708	15.0057	14.9175	0.08826		2.21708	12.1725	18.8756	-6.70317		2.21687	17.0825	16.969	0.11344		2.2177	10.5163	11.8041	-1.28777		2.2175	13.9031	22.3113	-8.40818		2.2175	17.2782	18.8684	-1.59018		2.21728	12.5153	13.7732	-1.25792
2.22	12.2476	15.6225	-3.3749		2.21875	14.6915	14.74	-0.0485		2.21875	11.9407	18.4167	-6.47602		2.21853	16.7092	16.6987	0.01051		2.21937	10.3355	11.7122	-1.37661		2.21917	13.7558	21.6697	-7.91391		2.21917	16.9602	18.4972	-1.53696		2.21895	12.4485	13.5814	-1.13288
2.22167	12.088	15.3676	-3.2796		2.22042	14.3405	14.5493	-0.2088		2.22042	11.7464	17.9551	-6.20871		2.2202	16.275	16.3894	-0.11437		2.22103	10.1986	11.5759	-1.37723		2.22083	13.6033	21.1036	-7.50031		2.22083	16.6867	18.1887	-1.50202		2.22062	12.3637	13.3791	-1.01545
2.22333	11.9871	15.1433	-3.15615		2.22208	14.0064	14.3504	-0.34405		2.22208	11.572	17.496	-5.92403		2.22187	15.8536	16.098	-0.24439		2.2227	10.1373	11.3678	-1.23049		2.2225	13.4331	20.5469	-7.11375		2.2225	16.4273	17.9022	-1.47483		2.22228	12.2174	13.1539	-0.9365
2.225	11.8633	14.9237	-3.0604		2.22375	13.7126	14.1352	-0.42266		2.22375	11.4618	17.0727	-5.61088		2.22353	15.5265	15.8561	-0.32953		2.22437	10.1282	11.1574	-1.02922		2.22417	13.2961	19.9963	-6.70027		2.22417	16.1729	17.6496	-1.47668		2.22395	12.01	12.9332	-0.92319
2.22667	11.6838	14.6363	-2.95249		2.22542	13.4546	13.9118	-0.45718		2.22542	11.3952	16.7035	-5.30832		2.2252	15.2619	15.6137	-0.35179		2.22603	10.1442	10.9919	-0.84775		2.22583	13.1629	19.5083	-6.34534		2.22583	15.9312	17.4093	-1.4781		2.22562	11.7975	12.761	-0.96358
2.22833	11.5366	14.3098	-2.77314		2.22708	13.241	13.7023	-0.46129		2.22708	11.302	16.4029	-5.1009		2.22687	14.9919	15.3424	-0.35056		2.2277	10.1704	10.8026	-0.6322		2.2275	13.0006	19.0654	-6.06482		2.2275	15.6912	17.1195	-1.42839		2.22728	11.5851	12.6264	-1.04132
2.23	11.4343	14.0113	-2.57704		2.22875	13.0363	13.4601	-0.42386		2.22875	11.1601	16.1245	-4.96445		2.22853	14.6887	15.0699	-0.38125		2.22937	10.1936	10.5848	-0.3913		2.22917	12.8081	18.6435	-5.83545		2.22917	15.4706	16.7748	-1.30416		2.22895	11.3435	12.4987	-1.15523
2.23167	11.2818	13.7486	-2.46681		2.23042	12.8258	13.1976	-0.37177		2.23042	10.9798	15.8526	-4.87273		2.2302	14.4096	14.8398	-0.4302		2.23103	10.1949	10.3454	-0.15044		2.23083	12.6213	18.2212	-5.59983		2.23083	15.2281	16.376	-1.14793		2.23062	11.1301	12.3362	-1.20613
2.23333	11.0818	13.518	-2.43614		2.23208	12.6229	12.9321	-0.3092		2.23208	10.8174	15.5809	-4.76347		2.23187	14.1376	14.6227	-0.4851		2.2327	10.1879	10.1187	0.06925		2.2325	12.4619	17.8251	-5.3632		2.2325	14.9806	15.981	-1.00044		2.23228	10.9827	12.1395	-1.15683
2.235	10.9296	13.3104	-2.38089		2.23375	12.4378	12.7174	-0.27962		2.23375	10.6267	15.2875	-4.66082		2.23353	13.8442	14.3932	-0.54897		2.23437	10.1592	9.89839	0.26085		2.23417	12.2808	17.4809	-5.20016		2.23417	14.7112	15.5964	-0.88523		2.23395	10.9035	11.8813	-0.97788
2.23667	10.8573	13.1721	-2.31478		2.23542	12.2585	12.5198	-0.26133		2.23542	10.3636	14.9748	-4.61125		2.2352	13.5309	14.1576	-0.62666		2.23603	10.0911	9.689	0.40214		2.23583	12.0742	17.1561	-5.0818		2.23583	14.4249	15.2539	-0.82906		2.23562	10.8485	11.5639	-0.71535
2.23833	10.7826	13.0494	-2.26677		2.23708	12.0903	12.3049	-0.21454		2.23708	10.0572	14.651	-4.59379		2.23687	13.2358	13.9526	-0.71684		2.2377	10.0208	9.56209	0.45873		2.2375	11.9107	16.8589	-4.94812		2.2375	14.1575	14.9718	-0.81429		2.23728	10.7734	11.2444	-0.47096
2.24	10.6618	12.8868	-2.22506		2.23875	11.9277	12.0732	-0.14547		2.23875	9.77407	14.3591	-4.58504		2.23853	12.9951	13.7834	-0.78829		2.23937	9.96479	9.5255	0.43929		2.23917	11.7913	16.5721	-4.78079		2.23917	13.9079	14.7226	-0.81471		2.23895	10.6992	10.9738	-0.27458
2.24167	10.553	12.6819	-2.12888		2.24042	11.7948	11.8381	-0.04333		2.24042	9.56213	14.1341	-4.572		2.2402	12.7848	13.6315	-0.84665		2.24103	9.90734	9.54792	0.35942		2.24083	11.6865	16.2971	-4.61064		2.24083	13.7206	14.5259	-0.80525		2.24062	10.583	10.8081	-0.22512
2.24333	10.4965	12.4631	-1.96665		2.24208	11.6903	11.6494	0.04086		2.24208	9.33953	13.9628	-4.6233		2.24187	12.5729	13.4887	-0.91584		2.2427	9.7898	9.58036	0.20944		2.2425	11.5267	16.0114	-4.48468		2.2425	13.5613	14.3675	-0.80615		2.24228	10.4288	10.6945	-0.26572
2.245	10.4529	12.2446	-1.79175		2.24375	11.5858	11.457	0.12881		2.24375	9.1227	13.8123	-4.6896		2.24353	12.3216	13.319	-0.99733		2.24437	9.61477	9.61143	0.00334		2.24417	11.3039	15.7508	-4.44697		2.24417	13.4474	14.2245	-0.77707		2.24395	10.2463	10.6667	-0.42038
2.24667	10.423	12.0005	-1.57751		2.24542	11.4406	11.2622	0.17836		2.24542	8.97164	13.6716	-4.69993		2.2452	12.0607	13.1214	-1.06077		2.24603	9.42424	9.6007	-0.17646		2.24583	11.1112	15.5146	-4.40349		2.24583	13.3845	14.058	-0.67349		2.24562	10.0418	10.684	-0.64214
2.24833	10.3884	11.7522	-1.36376		2.24708	11.271	11.0812	0.18979		2.24708	8.91443	13.4851	-4.57069		2.24687	11.8324	12.9387	-1.10632		2.2477	9.25878	9.50398	-0.24521		2.2475	10.9415	15.2493	-4.30779		2.2475	13.3507	13.8579	-0.50712		2.24728	9.86978	10.7154	-0.84563
2.25	10.3306	11.5639	-1.23329		2.24875	11.1329	10.9433	0.18963		2.24875	8.90666	13.2548	-4.34813		2.24853	11.6446	12.7781	-1.13352		2.24937	9.12368	9.32009	-0.19641		2.24917	10.8165	14.9374	-4.12085		2.24917	13.3216	13.6561	-0.33452		2.24895	9.73863	10.7259	-0.98724
2.25167	10.2102	11.4438	-1.23355		2.25042	10.9887	10.8603	0.12843		2.25042	8.89245	12.9789	-4.08641		2.2502	11.4723	12.6233	-1.15104		2.25103	9.01475	9.1368	-0.12206		2.25083	10.6991	14.6163	-3.91716		2.25083	13.211	13.4647	-0.25368		2.25062	9.62217	10.6641	-1.0419
2.25333	10.0233	11.3478	-1.32449		2.25208	10.8143	10.7488	0.06556		2.25208	8.89689	12.7136	-3.81672		2.25187	11.2683	12.4749	-1.20659		2.2527	8.94826	8.96804	-0.01978		2.2525	10.5884	14.3567	-3.76832		2.2525	13.0703	13.2888	-0.21856		2.25228	9.49296	10.5943	-1.10129
2.255	9.7987	11.2782	-1.47946		2.25375	10.6381	10.6155	0.02256		2.25375	8.88012	12.4916	-3.61153		2.25353	11.0613	12.3561	-1.29481		2.25437	8.9374	8.78291	0.15449		2.25417	10.5114	14.1021	-3.5906		2.25417	12.9171	13.1308	-0.21373		2.25395	9.38237	10.4962	-1.11377
2.25667	9.53795	11.2435	-1.70555		2.25542	10.4849	10.4799	0.00498		2.25542	8.8111	12.2888	-3.47774		2.2552	10.8984	12.2657	-1.36728		2.25603	8.96795	8.57994	0.38801		2.25583	10.4377	13.8264	-3.38867		2.25583	12.7692	12.9676	-0.19842		2.25562	9.35024	10.3729	-1.02264
2.25833	9.28542	11.1983	-1.91284		2.25708	10.3167	10.3547	-0.03801		2.25708	8.70251	12.1078	-3.40532		2.25687	10.8097	12.1319	-1.32214		2.2577	9.01604	8.40079	0.61525		2.2575	10.3557	13.5981	-3.24241		2.2575	12.6247	12.7857	-0.16107		2.25728	9.30364	10.2008	-0.89718
2.26	9.11523	11.0443	-1.92909		2.25875	10.1137	10.2648	-0.1511		2.25875	8.58189	11.9156	-3.33375		2.25853	10.7137	11.94	-1.22633		2.25937	9.0616	8.2969	0.7647		2.25917	10.2109	13.4278	-3.21686		2.25917	12.4795	12.6115	-0.13204		2.25895	9.19821	9.99849	-0.80028
2.26167	9.02956	10.7788	-1.74922		2.26042	9.93441	10.2061	-0.27167		2.26042	8.45969	11.7133	-3.25356		2.2602	10.564	11.7397	-1.17569		2.26103	9.08876	8.19766	0.8911		2.26083	10.03	13.2742	-3.24424		2.26083	12.3528	12.4465	-0.09368		2.26062	9.08456	9.8072	-0.72264
2.26333	8.991	10.5132	-1.52221		2.26208	9.79008	10.1906	-0.40052		2.26208	8.38141	11.5034	-3.12196		2.26187	10.4014	11.5275	-1.12613		2.2627	9.06393	8.1099	0.95403		2.2625	9.8463	13.0504	-3.20412		2.2625	12.1976	12.3092	-0.11161		2.26228	9.00096	9.62555	-0.62458
2.265	8.96427	10.321	-1.35677		2.26375	9.66528	10.1236	-0.45834		2.26375	8.37649	11.2776	-2.90108		2.26353	10.2554	11.3165	-1.06109		2.26437	8.9983	8.08472	0.91358		2.26417	9.65419	12.7847	-3.13048		2.26417	12.0102	12.1694	-0.15911		2.26395	8.9012	9.4482	-0.547
2.26667	8.91906	10.1677	-1.24869		2.26542	9.58832	9.97724	-0.38892		2.26542	8.45163	11.078	-2.62638		2.2652	10.0908	11.1089	-1.01811		2.26603	8.93432	8.11944	0.81488		2.26583	9.45456	12.5529	-3.09831		2.26583	11.8204	12.0509	-0.23056		2.26562	8.7769	9.29572	-0.51883
2.26833	8.85577	10.0299	-1.17411		2.26708	9.57271	9.8213	-0.24859		2.26708	8.51309	10.9115	-2.39841		2.26687	9.87507	10.9145	-1.03942		2.2677	8.84592	8.1725	0.67342		2.2675	9.26876	12.3119	-3.04314		2.2675	11.6623	11.9305	-0.26823		2.26728	8.6813	9.18364	-0.50234
2.27	8.73567	9.97502	-1.23935		2.26875	9.60065	9.66458	-0.06393		2.26875	8.52832	10.7704	-2.24205		2.26853	9.65688	10.7626	-1.10576		2.26937	8.7325	8.17696	0.55554		2.26917	9.137	12.0772	-2.9402		2.26917	11.5354	11.8247	-0.28933		2.26895	8.63191	9.10186	-0.46995
2.27167	8.60142	10.0161	-1.4147		2.27042	9.60311	9.50224	0.10087		2.27042	8.53428	10.6636	-2.12931		2.2702	9.46142	10.6223	-1.16093		2.27103	8.6154	8.13944	0.47597		2.27083	9.03413	11.8347	-2.80061		2.27083	11.4436	11.7073	-0.26367		2.27062	8.57893	9.03953	-0.46059
2.27333	8.46767	10.0792	-1.61155		2.27208	9.57497	9.28292	0.29206		2.27208	8.50682	10.5779	-2.07109		2.27187	9.27757	10.4757	-1.19814		2.2727	8.55502	8.03038	0.52465		2.2725	8.97679	11.6465	-2.66974		2.2725	11.3541	11.5404	-0.18634		2.27228	8.50271	8.99452	-0.49181
2.275	8.35359	10.0621	-1.70851		2.27375	9.53262	9.11119	0.42143		2.27375	8.45063	10.5374	-2.08676		2.27353	9.11915	10.351	-1.23183		2.27437	8.53543	7.8147	0.72073		2.27417	8.96124	11.489	-2.5278		2.27417	11.2719	11.3087	-0.03679		2.27395	8.44063	8.99925	-0.55862
2.27667	8.29758	9.99106	-1.69348		2.27542	9.46204	9.03673	0.42531		2.27542	8.32231	10.4716	-2.14931		2.2752	8.99756	10.2805	-1.28296		2.27603	8.49689	7.57443	0.92246		2.27583	8.97632	11.3122	-2.33591		2.27583	11.177	11.068	0.10895		2.27562	8.37304	9.02769	-0.65465
2.27833	8.27696	9.91407	-1.63711		2.27708	9.3751	9.00741	0.36769		2.27708	8.18099	10.3712	-2.1902		2.27687	8.89608	10.2898	-1.39372		2.2777	8.46432	7.38303	1.08129		2.2775	8.9845	11.1339	-2.14939		2.2775	11.0666	10.8841	0.18249		2.27728	8.33521	9.0486	-0.71339
2.28	8.26484	9.84751	-1.58267		2.27875	9.28005	8.97337	0.30668		2.27875	8.04484	10.2805	-2.23564		2.27853	8.79751	10.3023	-1.50482		2.27937	8.44537	7.28001	1.16536		2.27917	8.98348	10.9574	-1.97391		2.27917	10.9599	10.7109	0.24899		2.27895	8.31188	9.04153	-0.72966
2.28167	8.21496	9.80154	-1.58659		2.28042	9.19741	8.91484	0.28258		2.28042	7.8946	10.1932	-2.29857		2.2802	8.74861	10.287	-1.53835		2.28103	8.42163	7.23172	1.18991		2.28083	9.02447	10.7955	-1.77099		2.28083	10.8665	10.5253	0.34125		2.28062	8.28054	9.00501	-0.72447
2.28333	8.15952	9.73397	-1.57446		2.28208	9.14145	8.87342	0.26803		2.28208	7.73122	10.061	-2.32983		2.28187	8.75458	10.2433	-1.48877		2.2827	8.35226	7.21814	1.13413		2.2825	9.07485	10.6127	-1.53781		2.2825	10.7706	10.3297	0.44098		2.28228	8.21546	8.91494	-0.69948
2.285	8.10598	9.64715	-1.54117		2.28375	9.08954	8.84993	0.23961		2.28375	7.56162	9.8614	-2.29978		2.28353	8.77509	10.149	-1.37393		2.28437	8.24957	7.23228	1.01729		2.28417	9.07987	10.4352	-1.35537		2.28417	10.6555	10.2013	0.45424		2.28395	8.13328	8.77019	-0.63691
2.28667	8.04494	9.56563	-1.52069		2.28542	9.03974	8.82699	0.21275		2.28542	7.46311	9.67524	-2.21213		2.2852	8.74718	9.99176	-1.24457		2.28603	8.17365	7.24626	0.9274		2.28583	8.98052	10.2952	-1.31473		2.28583	10.5079	10.1471	0.36073		2.28562	8.06458	8.58922	-0.52463
2.28833	7.9795	9.50078	-1.52127		2.28708	8.92958	8.75915	0.17043		2.28708	7.43771	9.52341	-2.0857		2.28687	8.6854	9.80145	-1.11605		2.2877	8.09708	7.22996	0.86712		2.2875	8.80838	10.2141	-1.40571		2.2875	10.374	10.1516	0.22233		2.28728	7.97376	8.42954	-0.45578
2.29	7.92909	9.40587	-1.47679		2.28875	8.76734	8.64442	0.12292		2.28875	7.43638	9.36434	-1.92796		2.28853	8.64735	9.63677	-0.98942		2.28937	8.02016	7.14543	0.87473		2.28917	8.61365	10.1733	-1.55967		2.28917	10.2294	10.1722	0.05717		2.28895	7.84662	8.3026	-0.45598
2.29167	7.88884	9.23048	-1.34164		2.29042	8.62414	8.48296	0.14118		2.29042	7.42613	9.17157	-1.74544		2.2902	8.61853	9.52987	-0.91135		2.29103	7.96444	7.03439	0.93005		2.29083	8.38272	10.1525	-1.76982		2.29083	10.0437	10.16	-0.11636		2.29062	7.70266	8.18191	-0.47925
2.29333	7.81571	9.02119	-1.20547		2.29208	8.54064	8.31596	0.22468		2.29208	7.38312	8.97542	-1.59231		2.29187	8.59927	9.48707	-0.8878		2.2927	7.96324	6.94741	1.01583		2.2925	8.10685	10.155	-2.04819		2.2925	9.88169	10.1247	-0.24302		2.29228	7.59087	8.09398	-0.50311
2.295	7.72081	8.84724	-1.12642		2.29375	8.48287	8.16386	0.31901		2.29375	7.35754	8.80551	-1.44798		2.29353	8.54604	9.45796	-0.91192		2.29437	7.96489	6.9107	1.0542		2.29417	7.8513	10.1446	-2.29329		2.29417	9.7717	10.0846	-0.31287		2.29395	7.49137	8.03266	-0.54129
2.29667	7.63291	8.73379	-1.10088		2.29542	8.4016	8.03108	0.37052		2.29542	7.31612	8.65154	-1.33542		2.2952	8.47549	9.43835	-0.96286		2.29603	7.91124	6.88979	1.02145		2.29583	7.70254	10.1085	-2.40596		2.29583	9.73835	10.0071	-0.26871		2.29562	7.39143	7.99029	-0.59886
2.29833	7.56656	8.65842	-1.09185		2.29708	8.382	7.93669	0.44531		2.29708	7.23407	8.53717	-1.3031		2.29687	8.39102	9.40566	-1.01463		2.2977	7.81488	6.84669	0.9682		2.2975	7.64663	10.0367	-2.39005		2.2975	9.68856	9.86943	-0.18087		2.29728	7.30204	7.92494	-0.62291
2.3	7.49289	8.61376	-1.12087		2.29875	8.4518	7.8939	0.5579		2.29875	7.14138	8.46759	-1.32621		2.29853	8.28505	9.36988	-1.08483		2.29937	7.74558	6.78352	0.96206		2.29917	7.6161	9.94695	-2.33085		2.29917	9.60555	9.70218	-0.09663		2.29895	7.26079	7.81991	-0.55911
2.30167	7.40644	8.58388	-1.17745		2.30042	8.52907	7.88327	0.6458		2.30042	7.07801	8.47664	-1.39863		2.3002	8.14484	9.30303	-1.15819		2.30103	7.70716	6.68556	1.0216		2.30083	7.59439	9.8542	-2.25981		2.30083	9.51617	9.58582	-0.06965		2.30062	7.26738	7.73288	-0.4655
2.30333	7.32985	8.53072	-1.20087		2.30208	8.49691	7.9149	0.58201		2.30208	7.04336	8.5484	-1.50504		2.30187	7.96776	9.21188	-1.24412		2.3027	7.6834	6.55402	1.12938		2.3025	7.58114	9.73795	-2.15681		2.3025	9.40301	9.51325	-0.11024		2.30228	7.24795	7.66617	-0.41822
2.305	7.27638	8.43745	-1.16107		2.30375	8.39436	7.92242	0.47194		2.30375	6.95129	8.61949	-1.66821		2.30353	7.83502	9.12546	-1.29044		2.30437	7.66551	6.41777	1.24773		2.30417	7.56273	9.60293	-2.04021		2.30417	9.23816	9.41333	-0.17517		2.30395	7.23512	7.60289	-0.36777
2.30667	7.21081	8.28071	-1.0699		2.30542	8.28974	7.89658	0.39316		2.30542	6.8088	8.64208	-1.83328		2.3052	7.78623	9.05505	-1.26882		2.30603	7.66665	6.30362	1.36304		2.30583	7.52563	9.43247	-1.90684		2.30583	9.0036	9.25409	-0.25049		2.30562	7.20687	7.5594	-0.35252
2.30833	7.09594	8.11623	-1.02029		2.30708	8.17001	7.84323	0.32678		2.30708	6.67018	8.57817	-1.90798		2.30687	7.793	9.00287	-1.20987		2.3077	7.68862	6.22959	1.45903		2.3075	7.51568	9.22145	-1.70577		2.3075	8.7844	9.06035	-0.27595		2.30728	7.15963	7.53824	-0.37862
2.31	6.94877	7.97427	-1.0255		2.30875	8.0251	7.74031	0.28479		2.30875	6.57128	8.47527	-1.904		2.30853	7.80224	8.96248	-1.16024		2.30937	7.68187	6.16305	1.51882		2.30917	7.5128	8.9955	-1.4827		2.30917	8.63288	8.89859	-0.26571		2.30895	7.07113	7.56676	-0.49563
2.31167	6.82877	7.87866	-1.04989		2.31042	7.87833	7.60153	0.2768		2.31042	6.46112	8.35122	-1.8901		2.3102	7.82767	8.96904	-1.14137		2.31103	7.64125	6.10187	1.53938		2.31083	7.46144	8.77858	-1.31714		2.31083	8.52504	8.76453	-0.23948		2.31062	6.97491	7.58164	-0.60673
2.31333	6.78059	7.83148	-1.05089		2.31208	7.78848	7.38553	0.40295		2.31208	6.34684	8.2679	-1.92107		2.31187	7.87351	8.98822	-1.11471		2.3127	7.54499	6.04185	1.50313		2.3125	7.37637	8.59422	-1.21785		2.3125	8.43763	8.62578	-0.18816		2.31228	6.92249	7.54192	-0.61943
2.315	6.76516	7.81085	-1.04569		2.31375	7.72375	7.16095	0.5628		2.31375	6.26969	8.26716	-1.99747		2.31353	7.9008	9.00041	-1.0996		2.31437	7.4273	5.96823	1.45907		2.31417	7.30113	8.45189	-1.15076		2.31417	8.38421	8.47029	-0.08608		2.31395	6.85012	7.47229	-0.62217
2.31667	6.75792	7.82369	-1.06577		2.31542	7.6659	6.99105	0.67485		2.31542	6.25652	8.30977	-2.05325		2.3152	7.8811	8.96198	-1.08088		2.31603	7.298	5.85279	1.44521		2.31583	7.24833	8.32596	-1.07764		2.31583	8.40461	8.35847	0.04613		2.31562	6.78166	7.38803	-0.60637
2.31833	6.76156	7.87576	-1.1142		2.31708	7.59538	6.88571	0.70967		2.31708	6.28714	8.36504	-2.0779		2.31687	7.81921	8.85684	-1.03763		2.3177	7.18322	5.69227	1.49095		2.3175	7.1511	8.24082	-1.08971		2.3175	8.4341	8.31146	0.12264		2.31728	6.70663	7.31358	-0.60695
2.32	6.78853	7.94385	-1.15532		2.31875	7.50912	6.84576	0.66335		2.31875	6.30935	8.37954	-2.07019		2.31853	7.74053	8.70062	-0.96008		2.31937	7.0605	5.56259	1.49791		2.31917	7.04399	8.18615	-1.14217		2.31917	8.45637	8.29247	0.16391		2.31895	6.61294	7.254	-0.64106
2.32167	6.76706	7.98828	-1.22122		2.32042	7.40866	6.82876	0.5799		2.32042	6.32204	8.33251	-2.01047		2.3202	7.63521	8.51958	-0.88438		2.32103	6.9479	5.48403	1.46387		2.32083	6.98338	8.16284	-1.17946		2.32083	8.45987	8.23516	0.22471		2.32062	6.49901	7.22909	-0.73008
2.32333	6.67873	7.96113	-1.2824		2.32208	7.30138	6.83944	0.46194		2.32208	6.33362	8.20059	-1.86697		2.32187	7.51099	8.35643	-0.84544		2.3227	6.85018	5.45118	1.399		2.3225	6.99699	8.17447	-1.17748		2.3225	8.47186	8.17907	0.29279		2.32228	6.38265	7.24591	-0.86326
2.325	6.57139	7.86906	-1.29768		2.32375	7.21336	6.88273	0.33063		2.32375	6.3197	7.98584	-1.66614		2.32353	7.35358	8.24083	-0.88724		2.32437	6.76806	5.4213	1.34675		2.32417	7.05332	8.19817	-1.14486		2.32417	8.4433	8.1683	0.27499		2.32395	6.33314	7.24966	-0.91653
2.32667	6.49584	7.7675	-1.27166		2.32542	7.14177	6.91348	0.22829		2.32542	6.26117	7.75121	-1.49004		2.3252	7.1526	8.19054	-1.03793		2.32603	6.68754	5.42742	1.26012		2.32583	7.08597	8.26143	-1.17546		2.32583	8.33697	8.1844	0.15257		2.32562	6.3123	7.20419	-0.89189
2.32833	6.45475	7.64464	-1.18989		2.32708	7.10424	6.91341	0.19083		2.32708	6.15069	7.53038	-1.3797		2.32687	6.94849	8.19045	-1.24196		2.3277	6.63201	5.48493	1.14708		2.3275	7.07648	8.33265	-1.25618		2.3275	8.18135	8.18428	-0.00293		2.32728	6.29774	7.11299	-0.81525
2.33	6.40077	7.50778	-1.10701		2.32875	7.09402	6.8558	0.23822		2.32875	6.0575	7.35863	-1.30112		2.32853	6.78521	8.21231	-1.4271		2.32937	6.64631	5.56388	1.08242		2.32917	6.99301	8.38823	-1.39522		2.32917	8.00923	8.14393	-0.13471		2.32895	6.28457	6.99368	-0.70911
2.33167	6.36514	7.35759	-0.99245		2.33042	7.07211	6.78106	0.29105		2.33042	5.99485	7.21126	-1.21641		2.3302	6.68097	8.17479	-1.49383		2.33103	6.67646	5.58885	1.08761		2.33083	6.84032	8.40921	-1.56889		2.33083	7.87146	8.12178	-0.25032		2.33062	6.24499	6.87205	-0.62706
2.33333	6.32828	7.23216	-0.90388		2.33208	7.04768	6.72729	0.32038		2.33208	5.93011	7.06556	-1.13545		2.33187	6.58144	8.08378	-1.50234		2.3327	6.68649	5.55042	1.13607		2.3325	6.66574	8.37611	-1.71038		2.3325	7.75304	8.11707	-0.36403		2.33228	6.19791	6.78506	-0.58715
2.335	6.30084	7.14983	-0.84899		2.33375	7.00707	6.67846	0.32861		2.33375	5.88556	6.93787	-1.05231		2.33353	6.4589	7.93466	-1.47576		2.33437	6.69276	5.50297	1.18979		2.33417	6.49671	8.31418	-1.81746		2.33417	7.67966	8.10274	-0.42309		2.33395	6.12306	6.71684	-0.59378
2.33667	6.2748	7.06039	-0.78559		2.33542	6.98429	6.62104	0.36325		2.33542	5.88072	6.86134	-0.98062		2.3352	6.37772	7.75662	-1.3789		2.33603	6.72282	5.45877	1.26405		2.33583	6.36224	8.24736	-1.88512		2.33583	7.63659	8.05883	-0.42224		2.33562	6.0503	6.62202	-0.57172
2.33833	6.25861	6.9415	-0.68289		2.33708	6.94736	6.52725	0.42012		2.33708	5.92566	6.83261	-0.90696		2.33687	6.37011	7.58087	-1.21076		2.3377	6.73321	5.40119	1.33201		2.3375	6.26157	8.17104	-1.90947		2.3375	7.59368	8.00192	-0.40824		2.33728	5.96931	6.46891	-0.49961
2.34	6.24712	6.79225	-0.54513		2.33875	6.891	6.43129	0.45972		2.33875	5.93595	6.79278	-0.85683		2.33853	6.37839	7.45443	-1.07604		2.33937	6.68986	5.29488	1.39498		2.33917	6.21989	8.05157	-1.83167		2.33917	7.52758	7.91957	-0.39199		2.33895	5.87417	6.31079	-0.43662
2.34167	6.24973	6.64348	-0.39375		2.34042	6.84674	6.34965	0.49709		2.34042	5.90383	6.7592	-0.85536		2.3402	6.32977	7.40316	-1.07338		2.34103	6.64116	5.22204	1.41912		2.34083	6.23989	7.87278	-1.63289		2.34083	7.41614	7.81412	-0.39797		2.34062	5.78638	6.1766	-0.39022
2.34333	6.25939	6.56599	-0.3066		2.34208	6.78732	6.25552	0.5318		2.34208	5.87358	6.77705	-0.90347		2.34187	6.23535	7.37634	-1.14098		2.3427	6.63488	5.19718	1.4377		2.3425	6.25355	7.68051	-1.42696		2.3425	7.27695	7.6794	-0.40245		2.34228	5.68783	6.06176	-0.37392
2.345	6.26155	6.58216	-0.32061		2.34375	6.70745	6.16246	0.54499		2.34375	5.84804	6.82149	-0.97345		2.34353	6.15926	7.34402	-1.18476		2.34437	6.60097	5.1923	1.40867		2.34417	6.2168	7.51631	-1.29951		2.34417	7.13355	7.5556	-0.42205		2.34395	5.57925	5.98911	-0.40986
2.34667	6.2416	6.66901	-0.42742		2.34542	6.57208	6.05487	0.5172		2.34542	5.77793	6.82458	-1.04665		2.3452	6.11515	7.33647	-1.22132		2.34603	6.5147	5.18744	1.32726		2.34583	6.14814	7.40305	-1.25491		2.34583	7.0185	7.45779	-0.43929		2.34562	5.45152	6.00816	-0.55664
2.34833	6.21498	6.76832	-0.55335		2.34708	6.43846	5.94087	0.49759		2.34708	5.64243	6.77393	-1.1315		2.34687	6.04004	7.35605	-1.316		2.3477	6.39718	5.19521	1.20197		2.3475	6.07654	7.32451	-1.24796		2.3475	6.94256	7.3653	-0.42275		2.34728	5.368	6.10925	-0.74125
2.35	6.22458	6.83492	-0.61034		2.34875	6.33033	5.82466	0.50566		2.34875	5.4582	6.70525	-1.24705		2.34853	5.92848	7.33604	-1.40756		2.34937	6.29406	5.19249	1.10158		2.34917	6.01209	7.31543	-1.30334		2.34917	6.89425	7.28321	-0.38896		2.34895	5.34997	6.18958	-0.83961
2.35167	6.21798	6.87622	-0.65824		2.35042	6.23579	5.72022	0.51557		2.35042	5.29095	6.64862	-1.35767		2.3502	5.79632	7.27802	-1.4817		2.35103	6.21728	5.13346	1.08381		2.35083	5.95564	7.34184	-1.3862		2.35083	6.86293	7.19773	-0.3348		2.35062	5.40271	6.2103	-0.80758
2.35333	6.18363	6.84587	-0.66224		2.35208	6.16892	5.67807	0.49085		2.35208	5.15384	6.5989	-1.44506		2.35187	5.71137	7.22617	-1.5148		2.3527	6.1198	5.02344	1.09635		2.3525	5.89528	7.36403	-1.46876		2.3525	6.8377	7.13381	-0.29612		2.35228	5.49389	6.15663	-0.66274
2.355	6.10403	6.70888	-0.60485		2.35375	6.16918	5.67522	0.49396		2.35375	5.04971	6.54566	-1.49596		2.35353	5.72152	7.22606	-1.50455		2.35437	6.03277	4.9497	1.08308		2.35417	5.849	7.35157	-1.50257		2.35417	6.81163	7.11772	-0.30608		2.35395	5.59902	6.0551	-0.45608
2.35667	6.04343	6.51878	-0.47535		2.35542	6.24679	5.71092	0.53587		2.35542	4.98147	6.497	-1.51554		2.3552	5.75837	7.20429	-1.44593		2.35603	5.95835	4.91097	1.04738		2.35583	5.8236	7.26348	-1.43988		2.35583	6.76482	7.12071	-0.35589		2.35562	5.69604	5.91066	-0.21463
2.35833	5.97558	6.35581	-0.38023		2.35708	6.31908	5.76645	0.55263		2.35708	4.92486	6.4465	-1.52164		2.35687	5.78122	7.13135	-1.35013		2.3577	5.91994	4.85758	1.06236		2.3575	5.84363	7.13336	-1.28973		2.3575	6.72875	7.14295	-0.41421		2.35728	5.73031	5.76872	-0.03842
2.36	5.87173	6.22965	-0.35793		2.35875	6.32396	5.8174	0.50656		2.35875	4.92831	6.41573	-1.48743		2.35853	5.75034	7.03205	-1.28171		2.35937	5.89055	4.82753	1.06302		2.35917	5.8868	6.95103	-1.06423		2.35917	6.69735	7.16843	-0.47108		2.35895	5.69201	5.69093	0.00108
2.36167	5.74888	6.1326	-0.38373		2.36042	6.27053	5.89024	0.38029		2.36042	4.96113	6.40696	-1.44583		2.3602	5.70899	6.9275	-1.21851		2.36103	5.82468	4.82578	0.9989		2.36083	5.92656	6.7891	-0.86255		2.36083	6.66864	7.2055	-0.53686		2.36062	5.5903	5.64137	-0.05107
2.36333	5.63949	6.09436	-0.45487		2.36208	6.18342	5.94182	0.2416		2.36208	5.01532	6.36672	-1.3514		2.36187	5.62707	6.83494	-1.20787		2.3627	5.76827	4.86092	0.90735		2.3625	5.94456	6.66951	-0.72494		2.3625	6.60427	7.23956	-0.63529		2.36228	5.45143	5.58282	-0.1314
2.365	5.55828	6.1425	-0.58422		2.36375	6.04965	5.96343	0.08622		2.36375	5.01718	6.31251	-1.29534		2.36353	5.44341	6.77667	-1.33326		2.36437	5.77702	4.84543	0.9316		2.36417	5.92788	6.57163	-0.64375		2.36417	6.50096	7.22063	-0.71967		2.36395	5.30732	5.50473	-0.1974
2.36667	5.45987	6.19969	-0.73982		2.36542	5.87861	5.93592	-0.05731		2.36542	4.9438	6.24905	-1.30525		2.3652	5.22789	6.77806	-1.55018		2.36603	5.83672	4.78935	1.04737		2.36583	5.87214	6.48687	-0.61473		2.36583	6.40514	7.16992	-0.76478		2.36562	5.19536	5.44357	-0.24821
2.36833	5.36641	6.21338	-0.84697		2.36708	5.74347	5.87732	-0.13385		2.36708	4.85801	6.2189	-1.36089		2.36687	5.0494	6.80906	-1.75966		2.3677	5.86225	4.7388	1.12345		2.3675	5.78027	6.39045	-0.61018		2.3675	6.34787	7.0794	-0.73153		2.36728	5.1381	5.41622	-0.27812
2.37	5.28941	6.23953	-0.95013		2.36875	5.65318	5.79779	-0.14461		2.36875	4.7914	6.19366	-1.40226		2.36853	4.94006	6.81417	-1.87411		2.36937	5.80302	4.67976	1.12326		2.36917	5.66211	6.30004	-0.63793		2.36917	6.31256	6.98125	-0.66868		2.36895	5.12416	5.38833	-0.26418
2.37167	5.24978	6.29803	-1.04825		2.37042	5.57239	5.67506	-0.10266		2.37042	4.73993	6.1594	-1.41947		2.3702	4.88483	6.77599	-1.89116		2.37103	5.71465	4.62484	1.08981		2.37083	5.5139	6.23356	-0.71966		2.37083	6.28255	6.88716	-0.60461		2.37062	5.14472	5.37378	-0.22906
2.37333	5.23204	6.34048	-1.10845		2.37208	5.46736	5.53806	-0.0707		2.37208	4.65154	6.10919	-1.45765		2.37187	4.86096	6.70605	-1.84509		2.3727	5.65876	4.55388	1.10488		2.3725	5.34415	6.1809	-0.83675		2.3725	6.27049	6.79816	-0.52767		2.37228	5.1996	5.39131	-0.19171
2.375	5.20707	6.34333	-1.13627		2.37375	5.39594	5.41532	-0.01938		2.37375	4.60068	6.03113	-1.43045		2.37353	4.89423	6.58073	-1.68649		2.37437	5.62762	4.5013	1.12633		2.37417	5.17512	6.13987	-0.96475		2.37417	6.29635	6.72255	-0.4262		2.37395	5.28624	5.42711	-0.14088
2.37667	5.1699	6.33	-1.1601		2.37542	5.36723	5.31495	0.05227		2.37542	4.64025	5.93225	-1.292		2.3752	4.92083	6.3848	-1.46398		2.37603	5.62593	4.44257	1.18336		2.37583	5.05106	6.08803	-1.03696		2.37583	6.31859	6.64023	-0.32163		2.37562	5.33389	5.43888	-0.10499
2.37833	5.11742	6.32343	-1.20601		2.37708	5.36229	5.2489	0.11339		2.37708	4.73671	5.81734	-1.08062		2.37687	4.9459	6.15298	-1.20708		2.3777	5.65431	4.3752	1.2791		2.3775	4.99883	6.03528	-1.03645		2.3775	6.28982	6.57497	-0.28516		2.37728	5.33368	5.39459	-0.06091
2.38	5.07735	6.31925	-1.2419		2.37875	5.39743	5.23623	0.1612		2.37875	4.79574	5.71746	-0.92172		2.37853	4.95367	5.95172	-0.99805		2.37937	5.74095	4.35073	1.39022		2.37917	4.99228	5.98372	-0.99143		2.37917	6.18672	6.54274	-0.35603		2.37895	5.30592	5.30433	0.00159
2.38167	5.03532	6.32512	-1.2898		2.38042	5.49209	5.27986	0.21223		2.38042	4.79275	5.60575	-0.813		2.3802	4.92504	5.81688	-0.89183		2.38103	5.8539	4.38409	1.46981		2.38083	4.99206	5.90828	-0.91622		2.38083	6.05734	6.53183	-0.47449		2.38062	5.27034	5.19384	0.0765
2.38333	4.98742	6.33211	-1.34469		2.38208	5.61847	5.33708	0.28139		2.38208	4.75237	5.50634	-0.75398		2.38187	4.88166	5.72085	-0.8392		2.3827	5.91718	4.45969	1.45748		2.3825	5.02022	5.82883	-0.8086		2.3825	5.98038	6.51124	-0.53086		2.38228	5.24182	5.11318	0.12863
2.385	4.97029	6.28656	-1.31627		2.38375	5.70739	5.34904	0.35835		2.38375	4.67706	5.4429	-0.76584		2.38353	4.83967	5.66841	-0.82874		2.38437	5.90957	4.53041	1.37916		2.38417	5.08237	5.76204	-0.67967		2.38417	5.95993	6.43676	-0.47683		2.38395	5.21259	5.07089	0.1417
2.38667	4.97758	6.18467	-1.20709		2.38542	5.74581	5.3273	0.41851		2.38542	4.58576	5.42982	-0.84406		2.3852	4.81366	5.68331	-0.86965		2.38603	5.85815	4.62075	1.2374		2.38583	5.12115	5.72447	-0.60333		2.38583	5.97275	6.30862	-0.33587		2.38562	5.20365	5.03679	0.16686
2.38833	4.96103	6.07467	-1.11365		2.38708	5.70878	5.30875	0.40004		2.38708	4.47726	5.43968	-0.96242		2.38687	4.74913	5.74725	-0.99812		2.3877	5.82816	4.68739	1.14077		2.3875	5.05037	5.71055	-0.66018		2.3875	5.95853	6.15371	-0.19518		2.38728	5.19113	4.98185	0.20928
2.39	4.87651	5.97326	-1.09676		2.38875	5.59521	5.31352	0.28169		2.38875	4.36388	5.44574	-1.08186		2.38853	4.65379	5.83352	-1.17973		2.38937	5.81708	4.6661	1.15098		2.38917	4.88751	5.70456	-0.81705		2.38917	5.95691	6.00055	-0.04364		2.38895	5.15945	4.92863	0.23081
2.39167	4.75537	5.84494	-1.08957		2.39042	5.45587	5.28275	0.17311		2.39042	4.28101	5.45935	-1.17834		2.3902	4.59448	5.90251	-1.30803		2.39103	5.81034	4.52646	1.28388		2.39083	4.72312	5.71348	-0.99035		2.39083	5.96388	5.88094	0.08293		2.39062	5.1131	4.92384	0.18926
2.39333	4.64622	5.69985	-1.05363		2.39208	5.37214	5.19016	0.18198		2.39208	4.2714	5.47157	-1.20017		2.39187	4.57826	5.96745	-1.38919		2.3927	5.79184	4.33625	1.45559		2.3925	4.64635	5.70843	-1.06208		2.3925	5.9199	5.8041	0.1158		2.39228	5.05138	4.91118	0.14021
2.395	4.52535	5.59491	-1.06956		2.39375	5.32323	5.08221	0.24102		2.39375	4.34639	5.45058	-1.10418		2.39353	4.5612	6.01486	-1.45366		2.39437	5.75753	4.15098	1.60655		2.39417	4.64948	5.68443	-1.03495		2.39417	5.81737	5.75692	0.06045		2.39395	4.95045	4.87622	0.07423
2.39667	4.403	5.5741	-1.1711		2.39542	5.25627	5.0353	0.22098		2.39542	4.44567	5.38851	-0.94283		2.3952	4.54208	6.01767	-1.47559		2.39603	5.67411	3.96099	1.71312		2.39583	4.68909	5.61259	-0.9235		2.39583	5.70828	5.74087	-0.03258		2.39562	4.83014	4.85199	-0.02185
2.39833	4.33392	5.57891	-1.24499		2.39708	5.18856	5.03395	0.15461		2.39708	4.54333	5.30888	-0.76555		2.39687	4.56095	6.00033	-1.43939		2.3977	5.56238	3.78996	1.77242		2.3975	4.7328	5.53732	-0.80452		2.3975	5.65816	5.77551	-0.11735		2.39728	4.73125	4.87952	-0.14827
2.4	4.34399	5.54845	-1.20447		2.39875	5.16671	5.02169	0.14502		2.39875	4.63917	5.21913	-0.57996		2.39853	4.64521	5.94448	-1.29927		2.39937	5.47804	3.63028	1.84776		2.39917	4.77862	5.48171	-0.70309		2.39917	5.65203	5.83827	-0.18624		2.39895	4.67873	4.92395	-0.24522
2.40167	4.40489	5.49515	-1.09026		2.40042	5.17578	5.02282	0.15297		2.40042	4.71329	5.08597	-0.37268		2.4002	4.69766	5.86279	-1.16513		2.40103	5.43994	3.53003	1.90991		2.40083	4.84191	5.43436	-0.59245		2.40083	5.62912	5.8725	-0.24338		2.40062	4.62462	4.90674	-0.28212
2.40333	4.46361	5.48056	-1.01695		2.40208	5.17222	5.07531	0.09692		2.40208	4.71003	4.92597	-0.21595		2.40187	4.68796	5.7613	-1.07333		2.4027	5.40476	3.48661	1.91814		2.4025	4.85632	5.3948	-0.53848		2.4025	5.6498	5.85473	-0.20493		2.40228	4.54604	4.87146	-0.32542
2.405	4.49435	5.51295	-1.0186		2.40375	5.16287	5.15194	0.01093		2.40375	4.63536	4.80353	-0.16817		2.40353	4.63063	5.67256	-1.04193		2.40437	5.33532	3.5016	1.83371		2.40417	4.80933	5.33643	-0.5271		2.40417	5.72639	5.836	-0.10961		2.40395	4.47481	4.83306	-0.35825
2.40667	4.4885	5.53266	-1.04416		2.40542	5.1722	5.15357	0.01863		2.40542	4.54439	4.75496	-0.21057		2.4052	4.54104	5.60731	-1.06627		2.40603	5.30937	3.52896	1.78041		2.40583	4.71529	5.27676	-0.56147		2.40583	5.80662	5.85987	-0.05324		2.40562	4.41561	4.79503	-0.37942
[truncated: 34,557 more rows]

## Sheet: Figure 3d
2w
3.53	9.44
8.41	13.38
8.45	11.39
6.94	11.51
[truncated: 27 more rows]

## Sheet: Figure 3e
pre	post
[truncated: 12 more rows]

[truncated: 25 more sheets: Figure 3f, Figure 4, Figure 5c, Figure 5d, Figure 6a, Figure 6b, Figure 6d, Figure 7a, Supplementary Figure 1b, Supplementary Figure 1c, Supplementary Figure 2, Supplementary Figure 3b, Supplementary Figure 3c, Supplementary Figure 4i-k, Supplementary Figure 6a, Supplementary Figure 7, Supplementary Figure 8, Supplementary Figure 11b&c, Supplementary Figure 12b&c, Supplementary Figure 13b&c …]
